# Supplementary material for: Functional Brain Networks in Mild Cognitive Impairment Based on Resting Electroencephalography Signals
Source: Front Comput Neurosci. 2021 Oct 20;15:698386. doi: 10.3389/fncom.2021.698386 (PMC8579961; doi:10.3389/fncom.2021.698386)
Supplement: Supplementary file 2 [file Table_1.XLSX]

## Sheet: Rest1Connections
ID	Group	Mean_dWPLI_delta	Mean_dWPLI_theta	Mean_dWPLI_lowAlpha	Mean_dWPLI_upperAlpha	Mean_dWPLI_beta	Mean_dWPLI_gamma	dwpli_delta_LF RF	dwpli_deltaLF LC	dwpli_deltaLF RC	dwpli_deltaLF MP	dwpli_deltaLF O	dwpli_deltaLF LT	dwpli_deltaLF RT	dwpli_deltaLF LP	dwpli_deltaLF RP	dwpli_deltaRF LC	dwpli_deltaRF RC	dwpli_deltaRF MP	dwpli_deltaRF O	dwpli_deltaRF LT	dwpli_deltaRF RT	dwpli_deltaRF LP	dwpli_deltaLF RP	dwpli_deltaLC RC	dwpli_deltaLC MP	dwpli_deltaLC O	dwpli_deltaLC LT	dwpli_deltaLC RT	dwpli_deltaLC LP	dwpli_deltaLC RP	dwpli_deltaRC MP	dwpli_deltaRC O	dwpli_deltaRC LT	dwpli_deltaRC RT	dwpli_deltaRC LP	dwpli_deltaRC RP	dwpli_deltaMP O	dwpli_deltaMP LT	dwpli_deltaMP RT	dwpli_deltaMP LP	dwpli_deltaMP RP	dwpli_deltaO LT	dwpli_deltaO RT	dwpli_deltaO LP	dwpli_deltaO RP	dwpli_deltaLT RT	dwpli_deltaLT LP	dwpli_deltaLT RP
1	0	0.0129	0.0841	0.1617	0.1463	0.0535	0.0453	0.02	0.018	0.0137	0.0245	0.0285	0.0345	0.0176	0.0188	0.0311	0.027	0.0238	0.0204	0.0397	0.0347	0.0301	0.0242	0.015	0.0301	0.0154	0.0469	0.0177	0.0228	0.0204	0.0389	0.0225	0.0209	0.0221	0.0171	0.023	0.0368	0.0523	0.0303	0.023	0.0153	0.0235	0.0237	0.0382	0.0275	0.0233	0.0216	0.0158	0.0386
2	1	0.0275	0.0627	0.0469	0.0553	0.07	0.099	0.0638	0.0557	0.024	0.0353	0.1008	0.0403	0.0248	0.0393	0.0339	0.0874	0.0638	0.0459	0.0632	0.0474	0.0687	0.0439	0.0468	0.0288	0.0462	0.0525	0.0623	0.0217	0.0432	0.0327	0.0322	0.0355	0.0444	0.0494	0.0303	0.0673	0.0741	0.0462	0.0359	0.0522	0.0712	0.0573	0.0525	0.0506	0.0454	0.0456	0.0696	0.0385
3	0	0.038	0.0855	0.046	0.0955	0.0964	0.1645	0.0864	0.0543	0.035	0.066	0.07	0.1092	0.0683	0.0662	0.0524	0.0452	0.0529	0.0896	0.1216	0.1284	0.0804	0.0944	0.0791	0.0444	0.0524	0.0533	0.0821	0.0735	0.0551	0.0677	0.0849	0.0848	0.0567	0.0491	0.0586	0.0758	0.1002	0.1035	0.0975	0.0972	0.141	0.1398	0.0766	0.1366	0.1012	0.0976	0.0911	0.1147
4	0	0.0327	0.0538	0.1016	0.078	0.0428	0.0405	0.0772	0.0562	0.0273	0.0524	0.0409	0.0761	0.0893	0.0719	0.0904	0.0408	0.0791	0.0453	0.0448	0.0734	0.0946	0.0762	0.1115	0.0444	0.0157	0.0256	0.0265	0.0324	0.0288	0.0309	0.0315	0.0277	0.0299	0.0521	0.0271	0.027	0.0664	0.038	0.0735	0.0586	0.0606	0.0892	0.1068	0.0824	0.1259	0.078	0.0576	0.0553
5	0	0.0121	0.0455	0.1621	0.1913	0.0605	0.0477	0.0361	0.021	0.0223	0.0213	0.0147	0.0289	0.0282	0.0555	0.0323	0.0285	0.0136	0.0162	0.0179	0.0211	0.0211	0.0615	0.0258	0.0517	0.0179	0.0364	0.0155	0.0182	0.0253	0.0225	0.0225	0.0108	0.0244	0.0216	0.0244	0.0497	0.0173	0.0194	0.0301	0.022	0.0173	0.0359	0.0317	0.0193	0.031	0.0394	0.0321	0.0452
6	0	0.0331	0.0305	0.1092	0.0845	0.0403	0.0235	0.0233	0.027	0.0354	0.0815	0.0485	0.0315	0.0289	0.0235	0.0511	0.0137	0.0318	0.0418	0.0655	0.0559	0.0549	0.0316	0.0448	0.031	0.0713	0.0638	0.0314	0.0307	0.0319	0.0411	0.1497	0.0654	0.0456	0.0516	0.0323	0.1283	0.0506	0.1562	0.1009	0.0706	0.0699	0.0846	0.0678	0.0522	0.0293	0.0471	0.051	0.1755
7	1	0.0274	0.055	0.2587	0.246	0.1517	0.0622	0.0658	0.1402	0.0594	0.0406	0.1016	0.0729	0.0651	0.0261	0.046	0.1508	0.0803	0.0448	0.2017	0.0486	0.0681	0.036	0.056	0.0328	0.0407	0.1019	0.0545	0.0468	0.0378	0.0536	0.0157	0.0326	0.0647	0.0204	0.0187	0.0357	0.0462	0.1059	0.018	0.028	0.0241	0.0907	0.0347	0.0603	0.0341	0.1463	0.1061	0.1031
8	0	0.0317	0.0503	0.2398	0.219	0.0543	0.1201	0.0363	0.0767	0.0628	0.04	0.0548	0.0546	0.0547	0.0377	0.063	0.0809	0.0617	0.0882	0.0791	0.0633	0.1107	0.0867	0.1314	0.0749	0.0403	0.0175	0.1172	0.123	0.0542	0.0723	0.0661	0.0402	0.0811	0.0383	0.0466	0.0472	0.0343	0.1091	0.046	0.0432	0.0859	0.0363	0.0346	0.0293	0.0644	0.0954	0.0688	0.1725
9	1	0.0274	0.0755	0.0811	0.0249	0.0207	0.0346	0.0414	0.0977	0.0575	0.0295	0.048	0.064	0.0434	0.0554	0.0277	0.0573	0.0136	0.0361	0.0282	0.0536	0.0249	0.0336	0.0525	0.0466	0.0319	0.0571	0.1226	0.0656	0.0372	0.0705	0.0282	0.041	0.0576	0.0691	0.0365	0.0274	0.0438	0.0453	0.0527	0.0631	0.0443	0.0238	0.0407	0.0382	0.0438	0.0269	0.0346	0.0758
10	0	0.0166	0.0342	0.1007	0.1087	0.0265	0.0384	0.0249	0.0133	0.0326	0.0263	0.0317	0.0124	0.0262	0.0169	0.0292	0.0451	0.0244	0.03	0.0176	0.031	0.0381	0.0298	0.0329	0.0416	0.0576	0.0309	0.0703	0.0431	0.0394	0.0597	0.0209	0.0199	0.0187	0.0223	0.0145	0.0185	0.0362	0.0335	0.0132	0.0225	0.016	0.0274	0.0155	0.0167	0.031	0.0254	0.0266	0.031
11	1	0.0309	0.0474	0.1005	0.1044	0.0219	0.0592	0.0619	0.0617	0.0561	0.0397	0.1216	0.0721	0.0586	0.0474	0.1583	0.0469	0.0231	0.0373	0.1239	0.0441	0.1061	0.0795	0.1704	0.0242	0.0377	0.0392	0.0584	0.1125	0.0628	0.0645	0.0146	0.0577	0.0666	0.0679	0.0499	0.0896	0.0735	0.0455	0.052	0.0378	0.099	0.0679	0.0592	0.0534	0.1159	0.1195	0.0564	0.0611
12	1	0.0755	0.1058	0.0439	0.0581	0.0303	0.0623	0.0959	0.0625	0.044	0.1176	0.1079	0.0719	0.0688	0.1028	0.0971	0.0699	0.08	0.1705	0.1915	0.1563	0.1041	0.0703	0.1658	0.0813	0.1405	0.1404	0.1986	0.0943	0.0949	0.1178	0.2185	0.0878	0.1086	0.102	0.1485	0.1969	0.2053	0.3363	0.195	0.1645	0.209	0.1966	0.155	0.1405	0.1711	0.1545	0.2565	0.3575
13	1	0.0305	0.081	0.3053	0.253	0.0653	0.0528	0.0486	0.0586	0.0695	0.0456	0.0769	0.0367	0.0619	0.0649	0.0265	0.038	0.0403	0.0449	0.0474	0.0314	0.043	0.0332	0.0525	0.0459	0.0558	0.0486	0.1022	0.0588	0.0425	0.0926	0.0799	0.052	0.0344	0.048	0.0708	0.0437	0.0555	0.0751	0.0334	0.0446	0.0456	0.0562	0.0483	0.084	0.0604	0.0797	0.0748	0.0721
14	1	0.041	0.0726	0.1887	0.1827	0.079	0.0428	0.0727	0.0882	0.0543	0.0885	0.0731	0.0935	0.0901	0.058	0.0594	0.1212	0.0453	0.0589	0.0646	0.0865	0.0938	0.0639	0.059	0.102	0.1318	0.2145	0.0882	0.1264	0.0784	0.1027	0.0876	0.0751	0.1711	0.1226	0.1033	0.048	0.0683	0.0761	0.1263	0.0684	0.0595	0.1097	0.0905	0.0736	0.0327	0.1804	0.0834	0.0972
15	0	0.025	0.0325	0.1201	0.1311	0.0625	0.0499	0.0509	0.1245	0.1112	0.0343	0.0476	0.0954	0.0685	0.0277	0.0464	0.0841	0.0978	0.0184	0.055	0.1687	0.0933	0.0176	0.0676	0.0636	0.0434	0.0226	0.0407	0.0344	0.0326	0.0241	0.0339	0.0353	0.0769	0.0585	0.0483	0.0389	0.0321	0.0511	0.0467	0.0379	0.0577	0.11	0.0574	0.0297	0.0352	0.0552	0.0664	0.0508
16	1	0.0291	0.1076	0.2582	0.1328	0.0323	0.0407	0.0878	0.0299	0.0395	0.0642	0.0445	0.0668	0.0265	0.0297	0.0688	0.0266	0.0392	0.0642	0.0882	0.0327	0.0301	0.0451	0.0809	0.063	0.1027	0.0346	0.0594	0.048	0.0261	0.0366	0.0262	0.0426	0.0318	0.0339	0.0591	0.0529	0.0875	0.04	0.0849	0.0583	0.1414	0.0649	0.0331	0.089	0.1488	0.0587	0.0568	0.1149
17	0	0.0375	0.0624	0.2544	0.201	0.0755	0.029	0.1205	0.1646	0.0429	0.0863	0.1826	0.0706	0.1136	0.0778	0.0615	0.1761	0.0132	0.0392	0.2171	0.1085	0.0984	0.069	0.0378	0.0255	0.0615	0.128	0.05	0.0924	0.0176	0.073	0.0134	0.0587	0.0307	0.0165	0.0332	0.0182	0.0769	0.0645	0.0528	0.0223	0.0312	0.1219	0.1103	0.0253	0.0542	0.0796	0.0314	0.0531
18	1	0.0213	0.0611	0.2477	0.2026	0.0257	0.0244	0.072	0.1235	0.0631	0.0238	0.046	0.0742	0.0294	0.0194	0.0245	0.1562	0.0415	0.0201	0.0607	0.0457	0.0272	0.032	0.0426	0.0263	0.0149	0.1207	0.061	0.053	0.0839	0.017	0.0366	0.0464	0.0737	0.0419	0.0324	0.0265	0.022	0.0093	0.0181	0.0145	0.0182	0.0861	0.0433	0.0287	0.0137	0.0119	0.0219	0.0219
19	1	0.0234	0.0856	0.2215	0.1484	0.0166	0.0132	0.0585	0.0333	0.0219	0.0396	0.0519	0.0531	0.0604	0.0403	0.0546	0.0502	0.0178	0.0418	0.0665	0.066	0.0662	0.0671	0.0547	0.0244	0.0302	0.0326	0.0117	0.0373	0.0337	0.0428	0.024	0.0155	0.0396	0.0298	0.0206	0.0372	0.0401	0.0494	0.0412	0.0749	0.042	0.0624	0.0562	0.0707	0.0653	0.0724	0.0974	0.0645
20	1	0.0235	0.0577	0.1564	0.1856	0.0824	0.0403	0.0462	0.0661	0.0437	0.0398	0.0276	0.0223	0.0369	0.0547	0.0438	0.0277	0.0346	0.026	0.0677	0.035	0.0722	0.0476	0.0372	0.0909	0.0574	0.1104	0.0448	0.0955	0.0378	0.0316	0.0588	0.0426	0.029	0.0545	0.0902	0.0213	0.0353	0.0227	0.0462	0.0227	0.0378	0.0546	0.0394	0.066	0.037	0.0674	0.0434	0.0337
21	1	0.0094	0.0614	0.1506	0.1079	0.0435	0.0719	0.0189	0.0145	0.0087	0.0182	0.0095	0.0164	0.027	0.0214	0.0204	0.0051	0.0055	0.0173	0.0084	0.0161	0.0147	0.0112	0.0216	0.0122	0.0235	0.0144	0.0134	0.0123	0.0146	0.0106	0.0148	0.0117	0.0086	0.015	0.0175	0.0122	0.0162	0.0076	0.0205	0.0165	0.0265	0.0072	0.0125	0.0114	0.0143	0.0197	0.016	0.0157
22	1	0.031	0.1018	0.1067	0.0586	0.0661	0.0584	0.0476	0.0294	0.0405	0.0352	0.0446	0.0444	0.064	0.0715	0.0288	0.0867	0.0279	0.062	0.0372	0.0598	0.0693	0.0894	0.0441	0.0502	0.0398	0.0414	0.0637	0.1152	0.05	0.0429	0.0325	0.0375	0.0378	0.0422	0.027	0.04	0.0853	0.0525	0.0453	0.107	0.1209	0.0474	0.0351	0.0687	0.0939	0.0709	0.0841	0.0239
23	1	0.0165	0.0774	0.1723	0.0972	0.0127	0.031	0.0304	0.0204	0.0271	0.0181	0.0293	0.0304	0.0284	0.039	0.0334	0.0375	0.0352	0.0292	0.0246	0.0253	0.0297	0.0399	0.0238	0.0458	0.0307	0.0129	0.0449	0.0286	0.021	0.0219	0.0188	0.0317	0.0566	0.0704	0.0408	0.0286	0.022	0.0165	0.0253	0.0277	0.037	0.0295	0.0392	0.0387	0.031	0.0504	0.055	0.0112
24	0	0.0286	0.033	0.1196	0.2192	0.0565	0.0585	0.0631	0.119	0.1097	0.0588	0.058	0.0847	0.0646	0.0734	0.0756	0.0238	0.0448	0.0507	0.0222	0.0282	0.0569	0.0413	0.0778	0.046	0.0762	0.0206	0.0444	0.1217	0.0307	0.0869	0.0544	0.0826	0.0639	0.0752	0.0207	0.1004	0.0408	0.0555	0.0575	0.0684	0.0472	0.077	0.1177	0.0667	0.0665	0.1097	0.0554	0.0707
25	0	0.0623	0.0405	0.1146	0.1022	0.0488	0.0728	0.136	0.2027	0.0736	0.1028	0.1521	0.1251	0.1319	0.1997	0.1877	0.1525	0.1635	0.0713	0.1894	0.1427	0.1285	0.1173	0.1748	0.1146	0.0884	0.138	0.0935	0.1086	0.1253	0.2012	0.052	0.1007	0.0724	0.0886	0.1032	0.0633	0.0736	0.1152	0.1303	0.093	0.0808	0.1195	0.1242	0.1448	0.0824	0.0611	0.1216	0.1733
26	1	0.025	0.0566	0.082	0.0581	0.0361	0.0867	0.0512	0.0339	0.0527	0.0485	0.0633	0.069	0.016	0.0318	0.0682	0.0495	0.0515	0.0415	0.0469	0.0806	0.0307	0.0398	0.0342	0.0502	0.0756	0.0591	0.1045	0.0473	0.0246	0.0703	0.0376	0.0743	0.0378	0.0332	0.021	0.0332	0.0292	0.0397	0.0588	0.0218	0.0374	0.0426	0.041	0.056	0.0208	0.0786	0.0224	0.0337
27	1	0.0394	0.0409	0.0759	0.1038	0.0538	0.0319	0.145	0.3076	0.0573	0.04	0.035	0.127	0.0653	0.0573	0.0314	0.2083	0.0949	0.0689	0.0691	0.0974	0.0508	0.0251	0.0462	0.2705	0.1393	0.2156	0.1959	0.146	0.1207	0.066	0.0318	0.0343	0.1314	0.1061	0.042	0.0162	0.0659	0.0424	0.0514	0.0202	0.0367	0.0782	0.0443	0.0378	0.0225	0.09	0.0402	0.0306
28	1	0.0126	0.0405	0.2005	0.1942	0.0727	0.0832	0.0101	0.0066	0.0179	0.0091	0.0121	0.0216	0.0164	0.0197	0.0153	0.0326	0.0238	0.0308	0.0244	0.038	0.0237	0.0552	0.0335	0.0154	0.0266	0.0125	0.0261	0.0153	0.0408	0.0338	0.0215	0.0325	0.0307	0.0132	0.0301	0.0312	0.0087	0.04	0.0329	0.0373	0.0178	0.0373	0.0314	0.0309	0.0113	0.0362	0.0599	0.0407
29	0	0.0167	0.0223	0.09	0.0761	0.0257	0.0254	0.0486	0.0603	0.0577	0.0375	0.0215	0.0269	0.0146	0.0252	0.0316	0.0833	0.0459	0.0239	0.0522	0.041	0.0161	0.0248	0.0276	0.0633	0.0303	0.0613	0.02	0.0145	0.0305	0.0089	0.0287	0.0375	0.0151	0.0271	0.0265	0.0337	0.0303	0.0212	0.0263	0.0231	0.0159	0.0204	0.0201	0.0262	0.0347	0.0317	0.0237	0.0205
30	0	0.0865	0.1067	0.2756	0.1748	0.1139	0.0812	0.1967	0.1366	0.1954	0.1639	0.1118	0.1266	0.1331	0.1811	0.1188	0.2223	0.2368	0.1287	0.1921	0.158	0.1104	0.1627	0.1843	0.2432	0.2269	0.2714	0.2106	0.052	0.2343	0.204	0.1938	0.0624	0.1998	0.1065	0.2565	0.2099	0.1671	0.1272	0.1581	0.1655	0.2035	0.1075	0.1977	0.252	0.1537	0.0977	0.1701	0.1128
31	1	0.0185	0.0306	0.139	0.1673	0.0688	0.0264	0.0206	0.0373	0.0356	0.0085	0.0129	0.0218	0.0171	0.012	0.0201	0.0426	0.0454	0.0328	0.0416	0.0458	0.0549	0.0289	0.042	0.0199	0.0232	0.0151	0.0391	0.0255	0.0402	0.0798	0.0298	0.024	0.0324	0.0448	0.0408	0.0283	0.0207	0.0583	0.0329	0.0229	0.0417	0.0325	0.0325	0.0202	0.0281	0.0234	0.0478	0.0769
32	1	0.058	0.1093	0.2719	0.0886	0.0692	0.0529	0.1353	0.1866	0.1684	0.0964	0.0986	0.1077	0.1349	0.0606	0.0609	0.0886	0.0614	0.1067	0.1127	0.1536	0.1418	0.093	0.1151	0.1701	0.0713	0.0995	0.1205	0.1347	0.1149	0.069	0.1035	0.1216	0.1178	0.1204	0.0739	0.1136	0.1106	0.1159	0.1064	0.1671	0.0935	0.2064	0.0582	0.1255	0.0982	0.1171	0.1252	0.0896
33	1	0.0368	0.0356	0.248	0.2191	0.0437	0.0462	0.0929	0.0911	0.1541	0.0991	0.1577	0.1866	0.1017	0.1106	0.0833	0.1376	0.0498	0.0541	0.075	0.0626	0.0655	0.09	0.0457	0.0938	0.0424	0.0858	0.0871	0.1101	0.0939	0.044	0.0634	0.0682	0.179	0.1434	0.1096	0.0612	0.0715	0.0375	0.0682	0.0702	0.0576	0.1236	0.1336	0.0472	0.0544	0.1512	0.0587	0.0472
34	1	0.0262	0.037	0.033	0.0499	0.0609	0.0323	0.0351	0.0196	0.0146	0.0396	0.0292	0.0428	0.0299	0.0422	0.0281	0.0531	0.0201	0.06	0.0313	0.101	0.0304	0.0557	0.0417	0.0519	0.0529	0.0463	0.0348	0.0289	0.0604	0.0532	0.0135	0.0119	0.0476	0.0337	0.0093	0.0143	0.0315	0.0999	0.0548	0.0608	0.0266	0.0673	0.0356	0.0352	0.0131	0.0357	0.1005	0.0839
35	1	0.0509	0.035	0.0526	0.0291	0.0188	0.0807	0.1069	0.1282	0.1763	0.1449	0.139	0.1762	0.1053	0.127	0.1039	0.1093	0.1417	0.1583	0.1886	0.133	0.0746	0.1051	0.1267	0.0745	0.0698	0.143	0.0739	0.1196	0.1098	0.1208	0.057	0.127	0.0658	0.0903	0.0975	0.0897	0.1696	0.0396	0.0476	0.0933	0.1606	0.1593	0.1121	0.1486	0.2001	0.1212	0.1145	0.1238
36	1	0.018	0.0647	0.1351	0.067	0.0261	0.0532	0.0306	0.0208	0.0302	0.0344	0.0399	0.039	0.0372	0.0309	0.042	0.04	0.0275	0.0396	0.0265	0.0413	0.0422	0.0319	0.0402	0.0344	0.0497	0.0268	0.056	0.0634	0.0376	0.0571	0.0333	0.0602	0.0213	0.0418	0.0193	0.0441	0.0366	0.0373	0.0418	0.034	0.0299	0.0346	0.0338	0.035	0.0163	0.0482	0.0194	0.0323
37	0	0.0219	0.0547	0.1213	0.0916	0.06	0.025	0.0352	0.0364	0.0523	0.0359	0.049	0.0639	0.0654	0.0492	0.0541	0.0257	0.0154	0.0259	0.0271	0.0397	0.0318	0.0314	0.0371	0.0171	0.0355	0.0304	0.0313	0.0307	0.0608	0.0309	0.0451	0.0432	0.0574	0.1058	0.0521	0.0773	0.0161	0.0157	0.0432	0.0276	0.0245	0.025	0.0229	0.0228	0.0182	0.081	0.0212	0.0176
38	0	0.022	0.0438	0.1802	0.1881	0.0795	0.0345	0.0995	0.0416	0.0171	0.0298	0.0206	0.022	0.0341	0.0367	0.0436	0.0744	0.0156	0.0552	0.0466	0.021	0.0711	0.1009	0.0618	0.023	0.0343	0.0236	0.0133	0.0217	0.0259	0.0665	0.0239	0.0276	0.0117	0.0255	0.0345	0.0177	0.0514	0.0438	0.0489	0.0829	0.0354	0.0361	0.0409	0.0547	0.051	0.0386	0.0705	0.0576
39	0	0.0188	0.1114	0.1859	0.1088	0.0392	0.0761	0.0559	0.0411	0.0257	0.0535	0.0783	0.0247	0.0291	0.0136	0.0722	0.0492	0.0238	0.0588	0.0491	0.0355	0.0196	0.0354	0.0606	0.0235	0.0416	0.0565	0.0248	0.0442	0.049	0.0314	0.0559	0.0578	0.0326	0.0185	0.0227	0.0564	0.0292	0.031	0.0203	0.0322	0.0216	0.0254	0.02	0.0409	0.0242	0.0351	0.058	0.0239
40	1	0.0264	0.0946	0.1825	0.1331	0.0379	0.0652	0.0591	0.0951	0.0326	0.0303	0.0464	0.0436	0.0421	0.0368	0.034	0.084	0.0243	0.0406	0.0689	0.0561	0.0482	0.0419	0.0378	0.0737	0.0154	0.0629	0.0242	0.0371	0.0188	0.0096	0.0563	0.0602	0.0269	0.0358	0.039	0.032	0.0592	0.0192	0.0395	0.0422	0.0448	0.0303	0.0467	0.0317	0.0509	0.0508	0.0641	0.023
41	1	0.0206	0.0735	0.1156	0.0973	0.0501	0.0935	0.102	0.0968	0.034	0.0458	0.0393	0.0607	0.0375	0.0345	0.0383	0.0778	0.052	0.0597	0.0831	0.1061	0.0372	0.031	0.0287	0.028	0.0406	0.0682	0.0216	0.0466	0.0629	0.039	0.0167	0.0164	0.0293	0.0208	0.0198	0.0174	0.0285	0.0319	0.0582	0.0491	0.0289	0.0444	0.0457	0.0677	0.0211	0.0783	0.0492	0.0201
42	1	0.018	0.0417	0.0991	0.1115	0.0234	0.0494	0.0568	0.0385	0.0576	0.021	0.0902	0.0381	0.0228	0.0257	0.0244	0.062	0.0581	0.0148	0.0705	0.0361	0.0306	0.0272	0.0227	0.0396	0.0122	0.0747	0.0282	0.0242	0.027	0.0229	0.0262	0.0718	0.0678	0.01	0.0296	0.0163	0.0483	0.021	0.0165	0.0078	0.0469	0.0293	0.0391	0.0381	0.0616	0.0333	0.0232	0.0306
43	0	0.0221	0.0171	0.102	0.1301	0.0159	0.0124	0.051	0.0074	0.0101	0.0713	0.0329	0.0348	0.0212	0.0332	0.06	0.025	0.0274	0.03	0.024	0.0471	0.0158	0.0828	0.0326	0.0125	0.0445	0.0163	0.0147	0.0108	0.0146	0.0601	0.0463	0.0265	0.026	0.023	0.0181	0.0301	0.08	0.0415	0.0584	0.0973	0.0564	0.0284	0.0396	0.0459	0.102	0.0266	0.0474	0.0407
44	0	0.0881	0.0891	0.3945	0.3685	0.1175	0.1804	0.045	0.1841	0.1916	0.2138	0.185	0.2399	0.2478	0.1191	0.0979	0.0731	0.1135	0.0751	0.0646	0.1277	0.0919	0.0519	0.0283	0.2739	0.1171	0.1657	0.134	0.2253	0.1164	0.0816	0.4121	0.3447	0.3492	0.3957	0.2341	0.271	0.1754	0.2188	0.2867	0.1909	0.1404	0.2473	0.2755	0.1805	0.1249	0.3237	0.2202	0.2046
45	0	0.0147	0.0468	0.1091	0.1646	0.0654	0.019	0.0257	0.0333	0.0261	0.0165	0.029	0.0245	0.0353	0.0328	0.0252	0.0272	0.0163	0.0184	0.0287	0.0247	0.0306	0.0256	0.0232	0.0064	0.0096	0.0105	0.0385	0.0291	0.0392	0.0163	0.0058	0.0104	0.0193	0.0214	0.0243	0.0147	0.0136	0.0318	0.0234	0.0346	0.0319	0.0245	0.0334	0.0281	0.0111	0.0198	0.0226	0.0421
46	0	0.0241	0.0313	0.0582	0.0383	0.0291	0.0697	0.1779	0.0428	0.0487	0.0312	0.1355	0.0394	0.0719	0.0748	0.0373	0.0342	0.053	0.0347	0.08	0.0405	0.0987	0.0461	0.0477	0.0188	0.0366	0.0296	0.0282	0.0604	0.0234	0.0217	0.0448	0.0453	0.0241	0.0514	0.026	0.0265	0.0345	0.0413	0.0369	0.0406	0.0477	0.0633	0.1013	0.0478	0.0501	0.0371	0.0295	0.0359
47	0	0.0265	0.0523	0.2147	0.1614	0.0572	0.0805	0.0761	0.0465	0.0394	0.0432	0.062	0.0432	0.089	0.0499	0.0531	0.0855	0.033	0.0698	0.0408	0.032	0.0786	0.0471	0.0357	0.0246	0.0669	0.0485	0.0373	0.0476	0.0865	0.069	0.0325	0.0231	0.045	0.045	0.0371	0.0227	0.0786	0.0394	0.0426	0.0447	0.1014	0.0432	0.081	0.071	0.0647	0.0386	0.0333	0.0294
48	0	0.0417	0.0764	0.1935	0.1018	0.0299	0.0669	0.0667	0.0623	0.0166	0.0929	0.0517	0.0903	0.0657	0.0418	0.0604	0.1233	0.0742	0.0907	0.082	0.1116	0.0926	0.0299	0.107	0.0225	0.0808	0.0341	0.2298	0.1608	0.019	0.035	0.1459	0.0671	0.0915	0.1246	0.06	0.0425	0.0313	0.1424	0.1366	0.0303	0.1018	0.0751	0.0547	0.0149	0.019	0.1957	0.0424	0.1704
49	1	0.0274	0.0326	0.0718	0.0568	0.0329	0.1127	0.0354	0.0402	0.036	0.0398	0.0505	0.0363	0.0219	0.0237	0.0287	0.0168	0.0249	0.0677	0.0505	0.0686	0.0427	0.0272	0.0324	0.0265	0.0699	0.0442	0.0499	0.0407	0.0423	0.0572	0.0194	0.0493	0.0195	0.0192	0.0227	0.0158	0.0334	0.0397	0.0266	0.0551	0.0367	0.0513	0.0251	0.0328	0.0281	0.0267	0.0246	0.0229
50	0	0.0361	0.0549	0.1538	0.1739	0.0579	0.0498	0.1026	0.1007	0.1145	0.0492	0.0912	0.1014	0.0524	0.0623	0.1008	0.0909	0.0861	0.0539	0.0773	0.0517	0.0531	0.0536	0.1562	0.0855	0.08	0.057	0.0624	0.0694	0.0726	0.1066	0.0169	0.0309	0.074	0.0339	0.0193	0.0174	0.0161	0.047	0.0162	0.0182	0.0539	0.0592	0.0292	0.0338	0.0358	0.0536	0.039	0.1588
51	0	0.0361	0.0549	0.1538	0.1739	0.0579	0.0498	0.1026	0.1007	0.1145	0.0492	0.0912	0.1014	0.0524	0.0623	0.1008	0.0909	0.0861	0.0539	0.0773	0.0517	0.0531	0.0536	0.1562	0.0855	0.08	0.057	0.0624	0.0694	0.0726	0.1066	0.0169	0.0309	0.074	0.0339	0.0193	0.0174	0.0161	0.047	0.0162	0.0182	0.0539	0.0592	0.0292	0.0338	0.0358	0.0536	0.039	0.1588
52	1	0.0201	0.1014	0.2569	0.2079	0.0658	0.02	0.0182	0.0292	0.0223	0.0269	0.0155	0.0162	0.0216	0.0223	0.0281	0.0142	0.017	0.0348	0.0196	0.0253	0.0327	0.0323	0.0436	0.0345	0.0476	0.0187	0.0181	0.0519	0.0353	0.0322	0.0261	0.0227	0.0212	0.0296	0.0114	0.0222	0.0308	0.0587	0.0493	0.037	0.0923	0.0196	0.0252	0.0393	0.0305	0.0509	0.0632	0.0349
53	1	0.015	0.0388	0.3084	0.3482	0.0425	0.0501	0.016	0.0485	0.0398	0.0333	0.0342	0.0431	0.0326	0.0549	0.0213	0.0154	0.0214	0.0364	0.0506	0.0345	0.023	0.0448	0.0342	0.0389	0.046	0.0443	0.0479	0.0284	0.0192	0.0154	0.0212	0.0278	0.0461	0.0177	0.0331	0.0185	0.0221	0.0334	0.0541	0.0475	0.0258	0.0397	0.0378	0.0679	0.0363	0.0402	0.0544	0.0343
54	0	0.0255	0.0677	0.2827	0.2428	0.0611	0.024	0.0303	0.0771	0.0692	0.0477	0.0257	0.0163	0.057	0.0994	0.0903	0.0541	0.0151	0.0456	0.0215	0.0204	0.0609	0.0945	0.1012	0.0108	0.0309	0.0152	0.0339	0.054	0.0583	0.0596	0.0303	0.0782	0.0353	0.0603	0.0103	0.0343	0.0318	0.0333	0.0592	0.0244	0.0519	0.0184	0.0698	0.0291	0.0489	0.0615	0.0571	0.0526
55	0	0.035	0.0525	0.0926	0.055	0.0189	0.0243	0.0341	0.1067	0.0412	0.0549	0.0356	0.07	0.0536	0.0536	0.0557	0.1346	0.0426	0.0437	0.0265	0.0734	0.0551	0.0887	0.047	0.0378	0.1373	0.1123	0.0982	0.0478	0.0741	0.1619	0.0391	0.03	0.0818	0.057	0.08	0.0306	0.0393	0.0889	0.0499	0.0381	0.1232	0.0263	0.0467	0.0338	0.0331	0.0941	0.056	0.0801
56	1	0.0168	0.023	0.0605	0.0331	0.0545	0.1341	0.0403	0.0255	0.0571	0.0424	0.0346	0.0644	0.0492	0.0484	0.0538	0.0167	0.0347	0.0204	0.0227	0.0367	0.0333	0.0303	0.0324	0.0598	0.0221	0.0278	0.0461	0.0433	0.0303	0.035	0.0362	0.0289	0.0534	0.0484	0.0369	0.0476	0.0228	0.0341	0.0289	0.0302	0.0372	0.0382	0.0399	0.0297	0.0355	0.0436	0.0328	0.0416
57	1	0.0715	0.1403	0.1421	0.0962	0.0389	0.0789	0.0955	0.095	0.0462	0.0793	0.1129	0.0747	0.0688	0.0824	0.054	0.0952	0.1365	0.1332	0.1946	0.1133	0.1317	0.0692	0.1362	0.1009	0.1749	0.0861	0.218	0.2025	0.1544	0.2497	0.0951	0.0434	0.1062	0.0604	0.1457	0.1144	0.0692	0.126	0.1863	0.0326	0.1706	0.0692	0.05	0.0922	0.084	0.0798	0.1225	0.2003
58	0	0.0128	0.0222	0.1951	0.1708	0.0317	0.0404	0.0238	0.0247	0.0802	0.0273	0.0225	0.0363	0.0418	0.0364	0.0337	0.026	0.0338	0.0194	0.0289	0.0286	0.0202	0.0179	0.0189	0.04	0.0508	0.0288	0.0252	0.0328	0.0529	0.055	0.0509	0.0304	0.0229	0.0584	0.052	0.0379	0.0216	0.0147	0.0227	0.0275	0.0227	0.0211	0.0284	0.0217	0.0233	0.0202	0.0168	0.0163
59	1	0.0363	0.0389	0.1468	0.149	0.0301	0.0374	0.0669	0.1126	0.0354	0.0442	0.0532	0.0328	0.027	0.0431	0.0508	0.0909	0.041	0.0629	0.0466	0.062	0.0414	0.0852	0.0485	0.067	0.058	0.0715	0.0424	0.0352	0.0452	0.0312	0.0611	0.0616	0.0407	0.0618	0.0557	0.0575	0.0573	0.0585	0.1018	0.0508	0.0274	0.0608	0.0543	0.0624	0.0586	0.0154	0.0417	0.0408
60	0	0.0064	0.0666	0.104	0.0588	0.021	0.1136	0.0095	0.0242	0.0071	0.0141	0.0232	0.0152	0.0066	0.0109	0.0106	0.0171	0.0078	0.0121	0.0145	0.0113	0.0081	0.011	0.0068	0.0115	0.0232	0.0197	0.0171	0.0167	0.0297	0.0064	0.0172	0.0127	0.0106	0.0147	0.0085	0.0086	0.0064	0.0069	0.0131	0.0142	0.0094	0.0074	0.0103	0.0131	0.0073	0.0091	0.0112	0.0126
61	1	0.0153	0.0543	0.2265	0.2163	0.0908	0.0264	0.0107	0.0375	0.0434	0.0228	0.0332	0.0175	0.0365	0.0205	0.0391	0.0212	0.025	0.0183	0.0505	0.0252	0.0193	0.0202	0.0264	0.0177	0.0089	0.0164	0.0367	0.0281	0.0215	0.0276	0.05	0.0588	0.0549	0.0587	0.0177	0.0495	0.1349	0.0252	0.0149	0.0378	0.0423	0.0593	0.0332	0.039	0.0777	0.0477	0.007	0.0159
62	1	0.0123	0.1571	0.2831	0.2493	0.0417	0.0141	0.0211	0.0201	0.039	0.0261	0.0244	0.0135	0.036	0.0517	0.026	0.0141	0.0329	0.0184	0.0166	0.0224	0.0569	0.0451	0.0335	0.016	0.0248	0.0414	0.0171	0.0269	0.0149	0.0307	0.0187	0.0461	0.0281	0.0372	0.0247	0.0131	0.0171	0.0255	0.0387	0.0258	0.0254	0.0448	0.0532	0.0265	0.0261	0.0308	0.0161	0.018
63	1	0.0718	0.0852	0.1016	0.0503	0.0582	0.0191	0.1462	0.1717	0.1373	0.1746	0.1607	0.2079	0.19	0.1237	0.1141	0.1883	0.1259	0.1837	0.178	0.1664	0.1809	0.1223	0.1126	0.2423	0.1778	0.17	0.1843	0.1872	0.1315	0.0858	0.1493	0.0635	0.2079	0.2238	0.1089	0.1161	0.1418	0.1142	0.123	0.0551	0.05	0.1496	0.1879	0.1027	0.145	0.2116	0.1074	0.075
64	1	0.0248	0.0537	0.1306	0.1289	0.0306	0.0413	0.0789	0.0826	0.0375	0.0314	0.1404	0.0457	0.0793	0.05	0.0496	0.0979	0.0216	0.023	0.1574	0.0383	0.0651	0.0795	0.0437	0.0293	0.0236	0.083	0.0249	0.0298	0.0207	0.0286	0.0397	0.0848	0.0327	0.0864	0.0273	0.0318	0.0871	0.0249	0.0283	0.0211	0.0831	0.0584	0.0952	0.0591	0.0727	0.0319	0.0215	0.0243
65	1	0.0203	0.072	0.1527	0.0778	0.0381	0.0905	0.0747	0.1196	0.0346	0.0336	0.0453	0.0702	0.0599	0.0809	0.0612	0.0608	0.0318	0.0173	0.0408	0.0298	0.0342	0.0215	0.0402	0.0634	0.0311	0.0301	0.0831	0.0844	0.0551	0.0497	0.021	0.0177	0.0355	0.0404	0.0253	0.021	0.0204	0.0171	0.0263	0.0185	0.0269	0.0308	0.0261	0.0289	0.0183	0.0349	0.026	0.0376
66	1	0.0175	0.0303	0.0716	0.0631	0.0283	0.0223	0.0285	0.0105	0.0368	0.0241	0.0157	0.0188	0.0209	0.0226	0.026	0.0166	0.0201	0.0392	0.0119	0.0205	0.0193	0.0156	0.0252	0.0223	0.0287	0.0144	0.0226	0.0156	0.031	0.0189	0.0349	0.0227	0.0238	0.0393	0.0419	0.019	0.021	0.0374	0.0537	0.0557	0.0245	0.025	0.0386	0.0346	0.0166	0.076	0.0666	0.0293
67	0	0.0225	0.0526	0.0325	0.0363	0.0367	0.0383	0.0607	0.0878	0.0182	0.0219	0.0825	0.0531	0.0376	0.0588	0.0171	0.0639	0.0401	0.0331	0.1633	0.0507	0.0425	0.0521	0.0492	0.0579	0.0357	0.2094	0.0386	0.046	0.0124	0.032	0.0144	0.0364	0.0351	0.0337	0.0481	0.019	0.0495	0.0215	0.0238	0.0367	0.0277	0.069	0.1161	0.1253	0.0116	0.0679	0.0542	0.0336
68	0	0.0168	0.03	0.0762	0.0411	0.0309	0.0176	0.041	0.0878	0.0298	0.0259	0.0523	0.0297	0.0112	0.048	0.0418	0.06	0.0321	0.028	0.0811	0.024	0.0393	0.0555	0.0646	0.1012	0.0288	0.1514	0.0366	0.0883	0.0444	0.0512	0.0171	0.0204	0.0255	0.0111	0.0446	0.0251	0.0439	0.0205	0.0282	0.0305	0.0364	0.0493	0.0244	0.087	0.0743	0.0431	0.0241	0.0322
69	1	0.0148	0.0315	0.0448	0.0367	0.0271	0.0743	0.0263	0.0344	0.0056	0.0341	0.0281	0.029	0.0102	0.0201	0.0241	0.0592	0.0178	0.0185	0.0276	0.0245	0.0199	0.0284	0.025	0.0401	0.0113	0.0387	0.0257	0.0343	0.0179	0.0347	0.0344	0.0283	0.0341	0.0142	0.0211	0.0252	0.0415	0.0423	0.0714	0.0185	0.0191	0.0365	0.0367	0.0318	0.0316	0.0501	0.0266	0.0306
70	1	0.0148	0.1244	0.2361	0.1597	0.0291	0.0277	0.0438	0.0307	0.0278	0.0412	0.0272	0.0362	0.0293	0.0325	0.0265	0.0365	0.0316	0.0342	0.0149	0.0139	0.0382	0.0439	0.0243	0.0321	0.0358	0.0222	0.0231	0.0495	0.0153	0.0367	0.0327	0.0512	0.0096	0.0251	0.0296	0.0196	0.0441	0.0124	0.0174	0.022	0.0211	0.0389	0.0458	0.0348	0.0337	0.0201	0.0149	0.0178
71	1	0.0128	0.071	0.1945	0.0794	0.0274	0.0657	0.025	0.0265	0.0221	0.0165	0.02	0.0265	0.0193	0.0242	0.0192	0.0164	0.0128	0.0204	0.0176	0.0272	0.0176	0.0166	0.0239	0.0262	0.0245	0.0244	0.0301	0.0216	0.0327	0.0345	0.0219	0.0216	0.0322	0.0194	0.0192	0.0344	0.0354	0.0086	0.0141	0.0204	0.0296	0.0169	0.0297	0.0246	0.0421	0.0332	0.0254	0.0279
72	0	0.0177	0.1593	0.3203	0.1248	0.0327	0.0252	0.0204	0.0883	0.076	0.0467	0.016	0.0641	0.0324	0.0464	0.0495	0.0274	0.0294	0.0506	0.0113	0.0533	0.022	0.0365	0.0299	0.0177	0.0351	0.0609	0.0406	0.0653	0.0375	0.057	0.0206	0.0448	0.0303	0.0454	0.0151	0.0447	0.0208	0.0309	0.0377	0.0199	0.0309	0.0126	0.0149	0.0191	0.0326	0.067	0.1006	0.0562
73	0	0.0213	0.0626	0.2231	0.1138	0.0483	0.0386	0.0287	0.0133	0.0639	0.0355	0.0636	0.0153	0.03	0.0858	0.0607	0.0191	0.0488	0.0349	0.0699	0.0302	0.0294	0.0332	0.0555	0.0154	0.0317	0.0654	0.0168	0.0296	0.0365	0.0793	0.0388	0.0663	0.0257	0.0186	0.0483	0.0246	0.0259	0.0191	0.0222	0.0382	0.0733	0.0423	0.014	0.0191	0.0478	0.0398	0.0405	0.0217
74	1	0.015	0.0768	0.1279	0.0742	0.0363	0.0435	0.0162	0.0445	0.026	0.0245	0.0344	0.0419	0.0254	0.0289	0.0277	0.015	0.0103	0.0212	0.0127	0.0291	0.0239	0.0207	0.0281	0.0223	0.0134	0.0436	0.0388	0.0259	0.0084	0.0302	0.0185	0.0287	0.0308	0.034	0.0229	0.0226	0.0282	0.0164	0.0194	0.0589	0.079	0.0336	0.0449	0.0184	0.0267	0.038	0.0213	0.0508
75	0	0.0308	0.0343	0.1109	0.0993	0.0589	0.0756	0.0563	0.0337	0.0402	0.1084	0.0424	0.0451	0.0444	0.053	0.1932	0.0403	0.0774	0.0639	0.059	0.0922	0.0581	0.0772	0.0814	0.0229	0.1171	0.0167	0.0325	0.015	0.0524	0.2104	0.1197	0.0516	0.0129	0.0177	0.0585	0.2006	0.032	0.0925	0.1321	0.0274	0.113	0.054	0.0277	0.0369	0.0405	0.0218	0.0502	0.1636
76	0	0.0113	0.0335	0.0603	0.0432	0.0308	0.0224	0.0157	0.0123	0.0329	0.0256	0.0226	0.0234	0.0308	0.0286	0.023	0.0174	0.0166	0.017	0.041	0.0213	0.025	0.0237	0.0195	0.0245	0.0173	0.0127	0.0101	0.019	0.0118	0.0132	0.0106	0.0323	0.0169	0.0268	0.0154	0.0109	0.0201	0.0286	0.016	0.0238	0.0416	0.0312	0.0407	0.0293	0.0234	0.0219	0.0242	0.0243
77	0	0.0777	0.2115	0.2037	0.0899	0.0216	0.0241	0.1455	0.2269	0.085	0.1549	0.1477	0.1434	0.155	0.0944	0.221	0.2573	0.0775	0.126	0.1107	0.1287	0.1968	0.1613	0.205	0.1211	0.1842	0.1604	0.1391	0.1711	0.0715	0.2065	0.0817	0.1125	0.0539	0.0704	0.0568	0.1041	0.0727	0.1167	0.1941	0.1455	0.1222	0.0787	0.1815	0.0587	0.092	0.1292	0.1174	0.0906
78	0	0.025	0.0536	0.0627	0.0172	0.0316	0.1377	0.0375	0.0418	0.0464	0.0281	0.0161	0.0528	0.0442	0.0173	0.0479	0.0494	0.0107	0.038	0.0256	0.0717	0.0603	0.0794	0.0794	0.0268	0.0449	0.0216	0.0569	0.0468	0.1003	0.0943	0.0236	0.0332	0.065	0.06	0.0237	0.0703	0.025	0.0358	0.0247	0.007	0.0499	0.0255	0.026	0.0235	0.0771	0.0644	0.0786	0.0555
79	1	0.0198	0.0485	0.2012	0.2551	0.1073	0.0582	0.0547	0.0988	0.0229	0.0207	0.0398	0.0322	0.0316	0.0914	0.0474	0.017	0.0143	0.0226	0.0369	0.0203	0.0196	0.0389	0.0341	0.0382	0.0204	0.0849	0.027	0.0472	0.0308	0.034	0.0308	0.0367	0.0348	0.0191	0.0345	0.032	0.0461	0.024	0.0399	0.0326	0.0268	0.0448	0.0475	0.0468	0.035	0.055	0.055	0.0499
80	0	0.0175	0.0512	0.1928	0.092	0.045	0.0292	0.0274	0.0239	0.078	0.0598	0.0594	0.058	0.0506	0.0576	0.0352	0.0151	0.0117	0.0228	0.0126	0.0102	0.0169	0.0247	0.0501	0.0195	0.0239	0.0331	0.0328	0.0243	0.028	0.0331	0.0214	0.0485	0.0399	0.0338	0.0335	0.0199	0.017	0.0473	0.0322	0.0474	0.0186	0.0246	0.0321	0.0376	0.0514	0.0304	0.0478	0.0366
81	1	0.023	0.0647	0.1293	0.0996	0.0706	0.0522	0.048	0.0471	0.0354	0.026	0.089	0.025	0.0293	0.0165	0.102	0.0342	0.0176	0.0417	0.1025	0.0355	0.0247	0.042	0.1061	0.02	0.0284	0.0847	0.0253	0.0128	0.0114	0.1603	0.0347	0.0519	0.0168	0.0301	0.0146	0.0991	0.0431	0.0265	0.0206	0.0228	0.0472	0.0729	0.0356	0.0222	0.0896	0.021	0.0189	0.0899
82	0	0.0239	0.0183	0.0695	0.0754	0.0687	0.053	0.0296	0.0128	0.094	0.0789	0.1296	0.1065	0.1133	0.1002	0.1318	0.0268	0.0595	0.0192	0.0228	0.026	0.0363	0.0381	0.0326	0.0078	0.0252	0.0126	0.0212	0.0214	0.0192	0.0157	0.0517	0.1147	0.1302	0.1548	0.1206	0.1642	0.0477	0.0565	0.0464	0.0465	0.0622	0.0918	0.1311	0.1127	0.1426	0.0654	0.0455	0.0397
83	0	0.0178	0.0221	0.0294	0.0313	0.0221	0.0501	0.0298	0.0435	0.0091	0.0348	0.0318	0.0409	0.0287	0.0343	0.0316	0.0272	0.0237	0.0236	0.0243	0.0293	0.0373	0.0344	0.0203	0.0695	0.0529	0.0612	0.0261	0.0279	0.0428	0.0625	0.038	0.0457	0.0227	0.0222	0.0379	0.0474	0.0426	0.0274	0.0368	0.0295	0.0419	0.0277	0.0368	0.0305	0.0546	0.0264	0.0287	0.0367
84	1	0.0288	0.1103	0.2358	0.1413	0.0502	0.0487	0.0656	0.0659	0.0752	0.0475	0.0471	0.0455	0.0609	0.0616	0.0393	0.0474	0.03	0.0608	0.0444	0.0544	0.077	0.0454	0.0449	0.0295	0.0361	0.0447	0.0462	0.0422	0.0316	0.0326	0.0203	0.0566	0.0436	0.0455	0.0485	0.0378	0.0734	0.0486	0.0322	0.056	0.0617	0.0726	0.0441	0.0556	0.0422	0.0503	0.0579	0.0311
85	1	0.0351	0.0375	0.0754	0.074	0.0313	0.098	0.058	0.0846	0.0835	0.0739	0.0731	0.099	0.1129	0.0792	0.1011	0.0405	0.0629	0.05	0.035	0.0796	0.0406	0.0472	0.0708	0.0572	0.026	0.0426	0.0473	0.0835	0.0677	0.0316	0.0971	0.0723	0.0835	0.1002	0.1308	0.1125	0.0554	0.0811	0.1242	0.1145	0.0461	0.0609	0.0783	0.0539	0.0606	0.1884	0.1334	0.0536
86	0	0.0246	0.0601	0.0486	0.0494	0.0615	0.091	0.0317	0.0469	0.0167	0.0335	0.0795	0.0337	0.0347	0.0388	0.0361	0.0741	0.0546	0.0396	0.0565	0.0439	0.0387	0.0434	0.0633	0.0304	0.0523	0.0293	0.0541	0.0258	0.0401	0.0493	0.0179	0.0274	0.0483	0.0572	0.0237	0.0504	0.0564	0.0513	0.0308	0.0644	0.0707	0.0541	0.0322	0.0554	0.0409	0.0326	0.0648	0.0398
87	1	0.0389	0.091	0.2617	0.1652	0.0406	0.027	0.0798	0.0658	0.0309	0.0612	0.0608	0.0531	0.0508	0.0791	0.1048	0.1128	0.0694	0.0553	0.025	0.0747	0.1417	0.1216	0.1163	0.0328	0.0638	0.0518	0.0724	0.0765	0.0878	0.0627	0.0634	0.0712	0.0485	0.054	0.047	0.0534	0.0952	0.0516	0.0629	0.0875	0.0941	0.0815	0.0815	0.1066	0.1377	0.0977	0.103	0.0548
88	0	0.0214	0.0793	0.2667	0.2903	0.0479	0.1115	0.0194	0.0226	0.0681	0.0291	0.036	0.0714	0.049	0.0367	0.0273	0.0192	0.0277	0.0321	0.0271	0.0545	0.0388	0.0653	0.0479	0.0273	0.0187	0.0288	0.022	0.037	0.0092	0.0199	0.018	0.0595	0.0702	0.0658	0.035	0.017	0.0442	0.0417	0.0348	0.0402	0.0621	0.0528	0.0572	0.048	0.0359	0.0682	0.0815	0.0267
89	0	0.0378	0.0317	0.1028	0.095	0.0414	0.0491	0.0433	0.0628	0.1126	0.0792	0.0558	0.1012	0.0352	0.0493	0.0432	0.0964	0.1164	0.0992	0.069	0.0519	0.0326	0.0527	0.0516	0.1444	0.1236	0.0527	0.0882	0.0573	0.1096	0.062	0.0443	0.0268	0.1362	0.0522	0.0826	0.0117	0.0321	0.0599	0.0424	0.0886	0.0262	0.0574	0.0291	0.0483	0.0273	0.0936	0.0244	0.0463
90	0	0.0685	0.029	0.0874	0.2658	0.0677	0.1008	0.1292	0.3633	0.115	0.1934	0.1727	0.0865	0.1088	0.1021	0.2395	0.2198	0.0652	0.1983	0.1271	0.1278	0.1336	0.1189	0.1531	0.1078	0.2427	0.3978	0.2164	0.2273	0.2157	0.2583	0.1048	0.1245	0.0623	0.0609	0.055	0.1324	0.1745	0.1018	0.1088	0.0704	0.0761	0.073	0.0739	0.0507	0.1554	0.0769	0.0858	0.1329
91	1	0.025	0.0951	0.2569	0.2046	0.0513	0.0644	0.0977	0.0702	0.0489	0.0406	0.1056	0.0452	0.0414	0.052	0.0328	0.097	0.0434	0.0716	0.1235	0.0563	0.057	0.0623	0.0551	0.0578	0.0406	0.1399	0.0598	0.0589	0.0434	0.0444	0.0316	0.0645	0.0321	0.0316	0.0286	0.0321	0.0866	0.0375	0.0437	0.0452	0.0501	0.0631	0.06	0.0722	0.0477	0.0312	0.0389	0.0329
92	1	0.0234	0.0864	0.3379	0.2957	0.0484	0.0106	0.0373	0.029	0.0166	0.028	0.0208	0.0429	0.0293	0.0122	0.0277	0.0263	0.0264	0.0623	0.023	0.0655	0.0438	0.0396	0.0742	0.026	0.1172	0.0497	0.051	0.0635	0.0753	0.0762	0.0186	0.0118	0.0502	0.0204	0.0111	0.0357	0.0137	0.0431	0.0544	0.0387	0.0633	0.0191	0.0212	0.0213	0.015	0.033	0.0744	0.0326
93	1	0.0291	0.1424	0.2528	0.0683	0.042	0.0642	0.0446	0.0332	0.0151	0.0759	0.0452	0.1194	0.038	0.1125	0.0422	0.0403	0.0419	0.0683	0.0357	0.0894	0.0536	0.0697	0.0641	0.0298	0.0839	0.0413	0.0151	0.0326	0.0705	0.0582	0.0901	0.053	0.0181	0.0232	0.0751	0.0505	0.0206	0.1198	0.1054	0.0837	0.0403	0.1024	0.0585	0.0474	0.0269	0.042	0.0742	0.1653
94	1	0.0253	0.1174	0.2883	0.1428	0.0237	0.0313	0.0252	0.0157	0.017	0.0433	0.0213	0.0395	0.0229	0.0264	0.0326	0.0237	0.0242	0.0329	0.0264	0.0246	0.0205	0.0265	0.0334	0.0258	0.071	0.057	0.0528	0.0221	0.0302	0.0431	0.0266	0.0151	0.0296	0.0201	0.0251	0.0183	0.0355	0.0499	0.0571	0.0172	0.0651	0.0299	0.0181	0.0118	0.0249	0.0409	0.0487	0.0525
[truncated: 228 more columns]

## Sheet: Rest1Graph
ID	Group	max_deg deltarest1	max_deg thetarest1	max_deg lowalpharest1	max_deg upperalpharest1	max_deg betarest1	max_deg gamarest1	BC deltarest1	BC thetarest1	BC lowalpharest1	BC upperalpharest1	BC betarest1	BC gamarest1	ecc deltarest1	ecc thetarest1	ecc lowalpharest1	ecc upperalpharest1	ecc betarest1	ecc gamarest1	diameter deltarest1	diameter thetarest1	diameter lowalpharest1	diameter upperalpharest1	diameter betarest1	diameter gamarest1	leaf deltarest1	leaf thetarest1	leaf lowalpharest1	leaf upperalpharest1	leaf betarest1	leaf gamarest1	th deltarest1	th thetarest1	th lowalpharest1	th upperalpharest1	th betarest1	th gamarest1	Eglob deltarest1	Eglob thetarest1	Eglob lowalpharest1	Eglob upperalpharest1	Eglob betarest1	Eglob gamarest1	path deltarest1	path thetarest1	path lowalpharest1	path upperalpharest1	path betarest1	path gamarest1
1	0	0.0833	0.1	0.0833	0.1167	0.1	0.0833	0.0915	0.1198	0.1507	0.0944	0.0993	0.1018	0.1636	0.2463	0.3277	0.1879	0.1876	0.2096	0.2034	0.3051	0.4237	0.2373	0.2373	0.2712	0.5085	0.5085	0.4407	0.4576	0.4407	0.4407	0.35	0.4108	0.3646	0.3533	0.3225	0.3111	0.048	0.2664	0.4195	0.3719	0.1704	0.1617	0.9869	1.0139	1.1011	1.7977	1.2048	1.2161
2	1	0.0833	0.0833	0.1167	0.1	0.1	0.0667	0.1102	0.1075	0.0947	0.1206	0.0967	0.1044	0.2186	0.2268	0.2045	0.2797	0.1814	0.2042	0.2712	0.2881	0.2712	0.3729	0.2203	0.2542	0.4237	0.4576	0.3729	0.5085	0.5593	0.4746	0.3171	0.3729	0.2674	0.4425	0.4024	0.3258	0.086	0.2528	0.1589	0.241	0.1818	0.3104	1.0392	1.2012	1.0232	0.9406	1.086	1.0433
3	0	0.1167	0.0833	0.1	0.1	0.1167	0.1833	0.1137	0.0931	0.0991	0.0968	0.0976	0.102	0.2475	0.1935	0.2209	0.1864	0.2023	0.2251	0.322	0.2542	0.2881	0.2373	0.2542	0.2881	0.5254	0.4746	0.4237	0.4915	0.5593	0.5254	0.4261	0.3651	0.3197	0.3367	0.4303	0.4128	0.1119	0.2691	0.1546	0.2744	0.311	0.438	1.1283	1.0435	1.1908	1.1833	1.0111	1.0337
4	0	0.0667	0.1	0.1167	0.1	0.1	0.1167	0.161	0.1053	0.088	0.117	0.1165	0.1132	0.35	0.2285	0.1819	0.2768	0.259	0.2503	0.4407	0.2881	0.2373	0.3559	0.339	0.322	0.3559	0.4746	0.5085	0.4237	0.4237	0.5085	0.2931	0.4076	0.4219	0.3278	0.3489	0.3833	0.1223	0.1828	0.3365	0.2929	0.1577	0.1655	1.1556	1.2743	1.1468	1.1843	1.1213	1.3266
5	0	0.0833	0.0833	0.1333	0.0833	0.1	0.1167	0.1186	0.0984	0.0936	0.1296	0.1002	0.1012	0.235	0.1975	0.2071	0.2839	0.2028	0.2071	0.3051	0.2542	0.2712	0.3729	0.2542	0.2712	0.3729	0.5424	0.5593	0.4576	0.5593	0.4746	0.2987	0.4124	0.478	0.3951	0.4261	0.3599	0.0452	0.1275	0.371	0.5504	0.1978	0.2609	1.0912	1.178	1.0797	1.005	1.3365	0.9306
6	0	0.1167	0.1167	0.1167	0.1167	0.1	0.0833	0.1322	0.1026	0.084	0.0948	0.1045	0.1065	0.2785	0.2299	0.1653	0.2017	0.2206	0.2339	0.3559	0.3051	0.2034	0.2712	0.2881	0.3051	0.4407	0.5254	0.5085	0.4746	0.4576	0.4237	0.3759	0.4482	0.3598	0.35	0.3407	0.3112	0.149	0.1094	0.3811	0.2906	0.1445	0.0904	1.1757	1.0923	1.0428	1.0699	1.0153	1.1065
7	1	0.1	0.2667	0.1667	0.2333	0.2167	0.1333	0.0805	0.0747	0.0822	0.0825	0.0656	0.1186	0.1712	0.1746	0.1768	0.222	0.1432	0.2701	0.2203	0.2373	0.2373	0.2881	0.1864	0.3559	0.5254	0.5763	0.5254	0.4746	0.5424	0.4576	0.4013	0.3789	0.3582	0.2977	0.37	0.3162	0.1255	0.1511	0.5295	0.5034	0.3161	0.2613	1.0463	1.1893	1.0469	1.0187	1.0368	1.0086
8	0	0.1167	0.1833	0.1333	0.0833	0.1167	0.1167	0.1226	0.0882	0.079	0.0922	0.0748	0.1104	0.25	0.2155	0.1667	0.2	0.1585	0.2452	0.3051	0.2881	0.2203	0.2712	0.2034	0.3051	0.4407	0.5254	0.5085	0.5085	0.5763	0.4915	0.3831	0.3822	0.3463	0.3693	0.4203	0.4063	0.1151	0.1851	0.4797	0.4454	0.125	0.4195	0.9916	1.0509	1.0214	1.1696	1.0786	1.1541
9	1	0.1	0.1167	0.15	0.1	0.1	0.1	0.0989	0.0868	0.1014	0.0984	0.1089	0.1232	0.1997	0.1887	0.226	0.1972	0.2446	0.2582	0.2542	0.2373	0.2881	0.2542	0.322	0.322	0.4407	0.5593	0.5593	0.4237	0.4237	0.4915	0.3345	0.4231	0.3807	0.3307	0.3499	0.4426	0.1196	0.2642	0.3526	0.0941	0.0748	0.2197	1.0271	1.2759	1.0541	1.1403	1.1637	0.9707
10	0	0.2	0.1333	0.1833	0.1	0.2167	0.0833	0.0971	0.1102	0.0929	0.1063	0.0854	0.1103	0.2023	0.2393	0.1901	0.2314	0.1864	0.2099	0.2542	0.322	0.2373	0.2881	0.2373	0.2712	0.5424	0.4915	0.5424	0.4068	0.5593	0.3898	0.3422	0.3758	0.4203	0.2782	0.4035	0.2951	0.0665	0.1187	0.3221	0.3424	0.0799	0.1875	0.9248	1.6855	1.0247	1.0244	1.1247	1.6317
11	1	0.1	0.1	0.0833	0.0833	0.0833	0.0833	0.0969	0.1034	0.1075	0.1108	0.113	0.1241	0.1867	0.2201	0.2212	0.2266	0.2585	0.2613	0.2373	0.2712	0.2881	0.2881	0.3559	0.339	0.4746	0.4237	0.4746	0.4746	0.4407	0.3898	0.3189	0.2921	0.3506	0.3674	0.3319	0.3167	0.1219	0.1597	0.3169	0.2952	0.0776	0.2783	1.1102	1.1873	1.2322	1.1147	1.1933	1.1591
12	1	0.2167	0.1333	0.1	0.1	0.1	0.0833	0.0892	0.073	0.1316	0.1259	0.1012	0.113	0.1983	0.1638	0.2749	0.2862	0.211	0.2195	0.2542	0.2203	0.339	0.3729	0.2712	0.2712	0.6102	0.5593	0.4237	0.4576	0.4407	0.4407	0.4354	0.4062	0.3317	0.3805	0.343	0.3222	0.2541	0.339	0.1717	0.2259	0.0863	0.2205	1.0217	1.0062	1.1401	1.0722	1.3534	1.3914
13	1	0.0833	0.1	0.0833	0.0833	0.0833	0.1	0.0987	0.1127	0.113	0.1011	0.1072	0.1336	0.2181	0.2339	0.2291	0.2017	0.215	0.2887	0.2881	0.3051	0.2881	0.2712	0.2712	0.3729	0.4746	0.3729	0.4576	0.4237	0.4915	0.4237	0.3708	0.2596	0.3861	0.266	0.3641	0.3391	0.1128	0.1854	0.5404	0.5237	0.1661	0.1885	0.967	1.0224	1.0198	1.0482	1.2419	1.1194
14	1	0.1167	0.0833	0.1	0.1167	0.1	0.0667	0.1303	0.0979	0.1068	0.1037	0.0943	0.1331	0.2952	0.2008	0.2192	0.2294	0.1994	0.2743	0.3729	0.2712	0.2881	0.3051	0.2542	0.3559	0.339	0.4576	0.4915	0.4915	0.5254	0.4068	0.2827	0.3137	0.3186	0.3775	0.4277	0.3181	0.1176	0.2047	0.4537	0.4806	0.2675	0.2077	1.0573	1.053	1.0665	1.1189	1.1154	1.106
15	0	0.1	0.0667	0.1	0.0833	0.1167	0.1	0.1057	0.1192	0.0953	0.0906	0.1041	0.1226	0.2105	0.235	0.2025	0.2056	0.2158	0.2669	0.2712	0.2881	0.2712	0.2542	0.2712	0.3559	0.4576	0.4237	0.5254	0.4237	0.4915	0.4068	0.3518	0.3391	0.395	0.2952	0.4155	0.3016	0.0914	0.1143	0.3346	0.3443	0.2154	0.2149	1.0525	1.1557	1.0601	1.2978	1.0595	1.0291
16	1	0.0833	0.1	0.1333	0.1333	0.0833	0.0833	0.1063	0.1123	0.0915	0.0987	0.1234	0.1248	0.2102	0.2376	0.1766	0.1977	0.2429	0.2579	0.2712	0.3051	0.2203	0.2373	0.3051	0.322	0.5085	0.4576	0.4915	0.5085	0.4237	0.4576	0.3747	0.4036	0.3799	0.393	0.3489	0.3546	0.0978	0.3178	0.4514	0.3456	0.1177	0.1632	1.0251	1.0725	1.1275	1.1159	1.301	1.0443
17	0	0.1	0.0833	0.1167	0.1	0.1	0.0833	0.1142	0.1287	0.0998	0.1143	0.1057	0.1134	0.248	0.2898	0.2093	0.2531	0.224	0.2477	0.322	0.3898	0.2712	0.322	0.2881	0.322	0.4746	0.339	0.5424	0.4915	0.5424	0.5593	0.3791	0.2909	0.4042	0.4167	0.415	0.4878	0.143	0.2066	0.5414	0.476	0.2098	0.1241	1.0603	1.1147	1.061	1.0704	1.1113	1.023
18	1	0.0833	0.0833	0.1333	0.1333	0.1	0.0667	0.1282	0.1344	0.0832	0.0863	0.0851	0.1196	0.296	0.2842	0.1862	0.1757	0.1754	0.2486	0.3898	0.3559	0.2542	0.2203	0.2203	0.322	0.4237	0.3898	0.5085	0.6441	0.4915	0.4407	0.3391	0.341	0.3779	0.5248	0.3522	0.3797	0.1046	0.2124	0.4997	0.5068	0.0967	0.1051	1.0494	0.9479	1.0915	1.0523	1.219	1.1083
19	1	0.1	0.15	0.1667	0.1333	0.1	0.1333	0.1099	0.0856	0.105	0.1063	0.1106	0.0942	0.224	0.1845	0.2347	0.2345	0.2051	0.1972	0.2881	0.2373	0.3051	0.3051	0.2542	0.2542	0.4746	0.5932	0.5254	0.4915	0.3898	0.5254	0.3742	0.4089	0.4482	0.3364	0.2788	0.3599	0.0808	0.2722	0.5474	0.3933	0.0541	0.0637	1.1577	1.0432	1.0413	1.0463	1.1801	0.9549
20	1	0.1	0.0833	0.1	0.1167	0.1167	0.1167	0.1065	0.0939	0.0843	0.0834	0.1597	0.0972	0.2034	0.1946	0.1689	0.1723	0.3424	0.1777	0.2542	0.2542	0.2203	0.2203	0.4237	0.2203	0.4915	0.5085	0.4915	0.4915	0.4068	0.4237	0.3802	0.4002	0.3083	0.3288	0.3302	0.2998	0.0867	0.1483	0.4213	0.4541	0.2134	0.1598	1.0023	1.0452	1.0952	1.0261	1.2144	1.0271
21	1	0.0833	0.1167	0.1333	0.2	0.15	0.1167	0.1177	0.105	0.1004	0.0876	0.0894	0.1149	0.2331	0.2082	0.1983	0.1873	0.2113	0.2472	0.3051	0.2712	0.2542	0.2373	0.2542	0.322	0.4407	0.4915	0.4746	0.5932	0.5763	0.4915	0.315	0.3433	0.3269	0.4765	0.4221	0.399	0.034	0.1693	0.4214	0.3162	0.152	0.268	1.136	1.0129	1.0086	0.9933	1.1456	0.9182
22	1	0.0833	0.1167	0.1167	0.1	0.15	0.1	0.1197	0.1066	0.0899	0.1183	0.0846	0.0982	0.25	0.2325	0.1876	0.2556	0.1847	0.2054	0.3051	0.3051	0.2373	0.339	0.2373	0.2542	0.4576	0.4407	0.4746	0.4915	0.4915	0.5085	0.339	0.3537	0.3449	0.3682	0.3941	0.3545	0.0935	0.3653	0.3775	0.1956	0.2007	0.2222	1.0931	0.9874	1.0712	1.1391	1.0751	1.014
23	1	0.0833	0.1	0.1	0.1167	0.0667	0.1	0.1131	0.1151	0.1016	0.0865	0.1175	0.114	0.2364	0.2404	0.2266	0.1839	0.2588	0.2486	0.3051	0.3051	0.2881	0.2373	0.322	0.322	0.3729	0.4576	0.4407	0.5254	0.4068	0.4576	0.2615	0.3842	0.3209	0.4394	0.3225	0.3321	0.0511	0.255	0.5157	0.2839	0.0419	0.1677	1.203	1.1003	1.1056	1.1422	1.1131	1.2305
24	0	0.0833	0.1	0.1	0.1167	0.0833	0.0833	0.1175	0.0868	0.0886	0.0978	0.092	0.1253	0.228	0.1602	0.1729	0.1884	0.1774	0.2689	0.2881	0.2034	0.2203	0.2373	0.2203	0.339	0.4407	0.5424	0.5254	0.5763	0.5424	0.4746	0.3258	0.3427	0.3845	0.4232	0.4017	0.3965	0.1115	0.1106	0.513	0.5035	0.148	0.259	1.0754	1.0123	1.0182	1.045	1.0598	1.0741
25	0	0.1167	0.0667	0.1	0.0833	0.1	0.1	0.0962	0.1353	0.1011	0.1007	0.1051	0.1139	0.1842	0.2842	0.2144	0.2161	0.2322	0.2489	0.2203	0.3729	0.2881	0.2881	0.3051	0.322	0.6102	0.3729	0.4407	0.4576	0.4068	0.4915	0.4842	0.2913	0.3016	0.3315	0.2816	0.4039	0.2521	0.1289	0.4525	0.3058	0.1354	0.252	1.047	1.0934	1.0159	1.1342	1.165	1.1127
26	1	0.15	0.0833	0.1	0.1167	0.15	0.1333	0.0809	0.1206	0.0904	0.1117	0.0851	0.107	0.1799	0.2562	0.2076	0.2534	0.1847	0.2455	0.2373	0.339	0.2712	0.339	0.2373	0.322	0.5085	0.3898	0.5424	0.4237	0.5424	0.4915	0.3877	0.3149	0.3751	0.3149	0.4316	0.3937	0.0892	0.2131	0.3483	0.2548	0.1515	0.2969	1.0938	1.1255	1.0197	1.0272	0.9961	1.2142
27	1	0.1167	0.0667	0.0833	0.0833	0.0833	0.0833	0.1155	0.1233	0.1108	0.0961	0.1255	0.1223	0.2299	0.2621	0.2093	0.1972	0.2814	0.2506	0.2881	0.339	0.2712	0.2542	0.3729	0.322	0.5085	0.3729	0.3898	0.4915	0.4407	0.4576	0.4199	0.3115	0.2577	0.3865	0.358	0.3721	0.1512	0.2045	0.3682	0.2633	0.1517	0.1201	0.9634	0.9528	1.034	1.1927	1.1078	1.0832
28	1	0.0833	0.1167	0.1167	0.1833	0.1	0.1667	0.1075	0.096	0.1117	0.1028	0.1229	0.1151	0.211	0.2223	0.2299	0.2116	0.2404	0.2441	0.2542	0.2881	0.2881	0.2712	0.2881	0.3051	0.4746	0.4915	0.5254	0.5254	0.5254	0.5932	0.3856	0.3232	0.4178	0.4072	0.4364	0.4875	0.0468	0.1405	0.6092	0.4619	0.1638	0.2296	1.1144	1.1458	0.9392	1.0243	1.1304	1.0742
29	0	0.1	0.0833	0.0833	0.1167	0.0833	0.1333	0.1041	0.1215	0.109	0.0975	0.1271	0.0839	0.2127	0.2638	0.2531	0.1921	0.2836	0.1703	0.2712	0.3559	0.339	0.2373	0.3729	0.2034	0.4237	0.4407	0.4746	0.5085	0.3898	0.4576	0.3023	0.329	0.3745	0.3728	0.341	0.3543	0.0602	0.0785	0.3685	0.2546	0.1352	0.0922	1.039	1.0438	0.9328	1.021	1.0203	1.075
30	0	0.1	0.0667	0.1	0.1	0.1	0.0833	0.0836	0.1167	0.0885	0.1143	0.1326	0.1105	0.1698	0.2421	0.1785	0.2316	0.2785	0.2429	0.2203	0.322	0.2203	0.2881	0.3559	0.3051	0.4576	0.339	0.5254	0.5085	0.4068	0.4915	0.3355	0.2481	0.3774	0.4062	0.3124	0.383	0.1975	0.2502	0.5163	0.4835	0.3148	0.1942	1.0334	1.0587	1.0834	1.0454	1.081	1.0809
31	1	0.1333	0.1333	0.1167	0.1333	0.3333	0.1167	0.1303	0.1033	0.0897	0.0985	0.0773	0.0952	0.2842	0.2367	0.1876	0.2082	0.1667	0.2059	0.3729	0.3051	0.2373	0.2712	0.2034	0.2712	0.4915	0.4407	0.4576	0.5424	0.6441	0.4915	0.4159	0.3209	0.3366	0.407	0.3908	0.3343	0.0594	0.1106	0.437	0.4618	0.1642	0.1227	1.085	0.9861	1.0052	1.0472	1.1808	1.1123
32	1	0.0667	0.0833	0.1167	0.0667	0.1167	0.1	0.1351	0.0995	0.102	0.1076	0.1223	0.1145	0.291	0.1847	0.2203	0.2096	0.2636	0.2398	0.3729	0.2373	0.2881	0.2712	0.339	0.3051	0.4237	0.4237	0.4915	0.4237	0.4237	0.4407	0.3423	0.2928	0.396	0.3286	0.3332	0.3703	0.1466	0.2616	0.5064	0.2409	0.173	0.1634	1.0154	1.1394	1.0688	1.0401	1.0396	1.0503
33	1	0.1	0.0833	0.1667	0.1333	0.1	0.0667	0.097	0.1134	0.101	0.0863	0.0958	0.1294	0.2059	0.2384	0.2186	0.1757	0.187	0.2466	0.2712	0.3051	0.2712	0.2203	0.2373	0.3051	0.5085	0.4915	0.4746	0.5085	0.5424	0.3559	0.3696	0.4024	0.3106	0.3973	0.3876	0.2846	0.1325	0.1462	0.5654	0.4825	0.117	0.2098	1.4295	1.1494	0.9894	1.002	1.1079	1.1325
34	1	0.1	0.1	0.0833	0.0833	0.1167	0.1	0.0899	0.1008	0.0928	0.0953	0.0951	0.1023	0.1746	0.2085	0.1918	0.2045	0.1941	0.2209	0.2203	0.2712	0.2542	0.2712	0.2542	0.2881	0.5254	0.5085	0.4746	0.4407	0.4576	0.4407	0.3663	0.3958	0.3654	0.3129	0.2843	0.3653	0.0992	0.1339	0.1348	0.1981	0.2505	0.1259	1.0611	1.0995	1.3457	1.1242	1.0521	1.5165
35	1	0.1	0.1	0.1167	0.0833	0.0667	0.1333	0.1237	0.0958	0.0903	0.1019	0.1059	0.0859	0.2503	0.1912	0.1958	0.2	0.2085	0.1836	0.322	0.2373	0.2542	0.2542	0.2712	0.2373	0.3729	0.5085	0.4915	0.3898	0.4237	0.5254	0.2932	0.3721	0.4075	0.312	0.3311	0.394	0.1958	0.109	0.2061	0.1354	0.0563	0.2142	1.029	1.0557	1.1235	1.0703	1.12	1.1026
36	1	0.1	0.1	0.1	0.0833	0.1	0.0833	0.1114	0.0876	0.1209	0.1096	0.0936	0.1188	0.237	0.1729	0.2542	0.2136	0.1811	0.2531	0.3051	0.2203	0.322	0.2712	0.2373	0.339	0.5085	0.5085	0.4915	0.4237	0.4915	0.3898	0.4032	0.3874	0.3861	0.3353	0.3275	0.2674	0.0474	0.198	0.4461	0.2137	0.0847	0.2198	1.1457	1.1189	0.9682	1.1643	1.0826	0.9349
37	0	0.1	0.15	0.1167	0.1167	0.1333	0.0833	0.1283	0.106	0.0822	0.1102	0.0944	0.1084	0.2607	0.2243	0.1633	0.2257	0.2017	0.2243	0.322	0.2881	0.2034	0.2881	0.2542	0.2881	0.4746	0.5254	0.6102	0.5254	0.5932	0.4237	0.404	0.4201	0.435	0.4154	0.4966	0.3554	0.1019	0.2194	0.466	0.4299	0.2557	0.1052	1.0787	1.3637	1.0645	1.0888	1.1005	1.1682
38	0	0.1333	0.0833	0.1	0.1	0.1	0.1167	0.0839	0.1209	0.1279	0.1109	0.1115	0.0932	0.1864	0.2444	0.276	0.2237	0.2486	0.2006	0.2373	0.3051	0.3559	0.2881	0.322	0.2542	0.5254	0.4407	0.5254	0.4407	0.5424	0.4746	0.3749	0.3095	0.4446	0.3035	0.4436	0.3479	0.0812	0.1415	0.4939	0.4614	0.2451	0.1624	1.1472	1.0359	1.1208	1.1208	1.0839	0.9887
39	0	0.1333	0.1	0.1167	0.1	0.0833	0.0833	0.1106	0.0866	0.1007	0.1113	0.1213	0.1075	0.2511	0.1777	0.2161	0.2469	0.2559	0.2387	0.3051	0.2203	0.2712	0.322	0.3051	0.322	0.4407	0.5593	0.4746	0.4915	0.4407	0.4068	0.2774	0.4518	0.3534	0.3993	0.3267	0.2886	0.061	0.3203	0.517	0.3121	0.1654	0.1946	1.1008	1.056	1.1018	1.0153	1.1588	1.1315
40	1	0.1	0.1	0.1333	0.1333	0.1167	0.0833	0.108	0.1027	0.0823	0.099	0.129	0.1118	0.2322	0.2003	0.1644	0.2164	0.2828	0.2192	0.3051	0.2542	0.2034	0.2712	0.3729	0.2712	0.4237	0.4576	0.5593	0.5424	0.4068	0.4915	0.3647	0.3625	0.4422	0.3665	0.3258	0.3721	0.1292	0.2956	0.4801	0.3775	0.137	0.2278	0.9636	0.9854	1.0799	0.9913	1.1209	1.1511
41	1	0.1	0.0833	0.1	0.1167	0.1167	0.1167	0.0992	0.0988	0.1045	0.1281	0.0921	0.1051	0.2023	0.2059	0.2223	0.2554	0.1893	0.2198	0.2542	0.2712	0.2881	0.322	0.2373	0.2881	0.5085	0.4576	0.4407	0.4407	0.5254	0.4237	0.4115	0.348	0.2952	0.3351	0.3669	0.3311	0.0712	0.2313	0.312	0.3245	0.1845	0.3108	1.0702	1.0457	1.2031	1.0988	1.2091	1.1659
42	1	0.1	0.0833	0.1	0.1167	0.15	0.1167	0.1004	0.1228	0.104	0.1038	0.0965	0.0949	0.2189	0.254	0.2107	0.2059	0.1952	0.1912	0.2881	0.322	0.2712	0.2542	0.2542	0.2373	0.5085	0.4068	0.5085	0.5085	0.4576	0.5254	0.429	0.3268	0.4159	0.3998	0.2991	0.373	0.0719	0.1745	0.3916	0.3807	0.0815	0.2238	1.0129	1.0222	1.0272	1.0281	1.2052	1.0024
43	0	0.1	0.0667	0.1	0.1833	0.1	0.1167	0.1022	0.0973	0.1141	0.1007	0.109	0.101	0.2113	0.1842	0.2508	0.2305	0.2359	0.2172	0.2712	0.2373	0.339	0.3051	0.3051	0.2881	0.4407	0.3559	0.4746	0.5763	0.4746	0.4576	0.3494	0.2724	0.3386	0.4088	0.3749	0.329	0.1174	0.0767	0.2713	0.4758	0.0504	0.0769	0.9783	1.0151	1.2771	0.97	1.4776	0.8721
44	0	0.15	0.2	0.1667	0.1833	0.2	0.1667	0.0755	0.0608	0.1488	0.0902	0.065	0.1157	0.1556	0.1297	0.3523	0.2206	0.1734	0.2379	0.2034	0.1695	0.4746	0.3051	0.2203	0.3051	0.5763	0.6949	0.4576	0.6271	0.6102	0.4746	0.4074	0.4637	0.3605	0.508	0.4149	0.3138	0.3071	0.2002	0.5158	0.5995	0.3295	0.4901	1.0386	0.9072	1.0926	1.0522	1.0791	1.0754
45	0	0.1333	0.1	0.1167	0.1333	0.1	0.1167	0.0959	0.1156	0.0786	0.0944	0.0921	0.0941	0.2147	0.2364	0.1517	0.2011	0.1912	0.2	0.2881	0.3051	0.1864	0.2712	0.2373	0.2542	0.5424	0.4915	0.6102	0.5254	0.5763	0.5254	0.4103	0.3676	0.472	0.3978	0.447	0.3819	0.0638	0.1584	0.3286	0.4435	0.1833	0.0796	1.0198	1.1461	1.1139	1.0876	1.1802	1.0232
46	0	0.1	0.0833	0.1333	0.0833	0.0833	0.0833	0.1022	0.1134	0.1178	0.0987	0.1276	0.1016	0.2105	0.2418	0.263	0.1975	0.254	0.204	0.2712	0.3051	0.3559	0.2542	0.322	0.2712	0.4237	0.4576	0.3729	0.4746	0.4068	0.4407	0.3219	0.3655	0.3103	0.378	0.3529	0.3171	0.1002	0.0981	0.2281	0.1338	0.1075	0.2737	1.0279	1.2109	1.1144	1.0501	1.092	1.0699
47	0	0.1	0.0667	0.15	0.1833	0.1	0.1	0.1056	0.1464	0.0896	0.0849	0.1058	0.1198	0.2218	0.3232	0.1912	0.176	0.226	0.2638	0.2881	0.4068	0.2542	0.2373	0.2881	0.339	0.4746	0.4237	0.5593	0.4746	0.4915	0.4068	0.3628	0.3722	0.4238	0.2917	0.3844	0.354	0.1133	0.1397	0.5562	0.4201	0.2062	0.3304	0.9786	1.0718	1.021	1.0902	1.1057	0.9476
48	0	0.1167	0.2	0.1333	0.1833	0.1167	0.1167	0.1017	0.0822	0.1203	0.0844	0.11	0.0999	0.2031	0.1718	0.261	0.1802	0.2336	0.2048	0.2712	0.2203	0.339	0.2373	0.3051	0.2712	0.4068	0.5932	0.4746	0.5593	0.4576	0.4576	0.2578	0.391	0.3893	0.3994	0.3483	0.3434	0.1505	0.1461	0.4492	0.2498	0.1151	0.3442	1.072	1.3437	0.9919	1.083	1.0301	1.0413
49	1	0.1167	0.0833	0.1	0.0833	0.0833	0.0833	0.0906	0.1046	0.0943	0.1046	0.1054	0.0898	0.1573	0.2155	0.1893	0.2113	0.2138	0.1797	0.1864	0.2712	0.2373	0.2712	0.2712	0.2373	0.5254	0.4068	0.5254	0.4746	0.4237	0.5254	0.3878	0.2954	0.4193	0.3791	0.3278	0.3678	0.1101	0.0955	0.2583	0.1871	0.1308	0.3556	1.0216	1.0867	1.0672	1.2111	1.2495	1.077
50	0	0.1333	0.1	0.0833	0.1333	0.1667	0.1167	0.0933	0.1174	0.1314	0.095	0.0773	0.0902	0.215	0.2506	0.2814	0.2138	0.1605	0.1757	0.2881	0.322	0.3559	0.2881	0.2034	0.2203	0.4237	0.4746	0.5085	0.5763	0.6271	0.4915	0.2979	0.3805	0.4108	0.4523	0.4228	0.3549	0.1388	0.2583	0.4531	0.517	0.1492	0.1386	0.958	1.1733	1.1066	1.0581	1.1582	1.2636
51	0	0.1333	0.1	0.0833	0.1333	0.1667	0.1167	0.0933	0.1174	0.1314	0.095	0.0773	0.0902	0.215	0.2506	0.2814	0.2138	0.1605	0.1757	0.2881	0.322	0.3559	0.2881	0.2034	0.2203	0.4237	0.4746	0.5085	0.5763	0.6271	0.4915	0.2979	0.3805	0.4108	0.4523	0.4228	0.3549	0.1388	0.2583	0.4531	0.517	0.1492	0.1386	0.957	1.1799	1.1085	1.0611	1.1594	1.2629
52	1	0.1833	0.1833	0.2333	0.2333	0.1333	0.0833	0.1034	0.0912	0.0753	0.0721	0.0788	0.1117	0.226	0.211	0.1692	0.1534	0.1678	0.2302	0.2881	0.2712	0.2203	0.2034	0.2203	0.2881	0.4915	0.5593	0.5593	0.6102	0.6271	0.3898	0.4032	0.3938	0.3786	0.4555	0.4527	0.3315	0.0836	0.2882	0.5481	0.4507	0.2027	0.0834	1.1266	1.1638	1.0623	1.001	1.0938	1.2546
53	1	0.0833	0.15	0.1667	0.1	0.1333	0.0833	0.1081	0.101	0.0888	0.1283	0.0839	0.1239	0.2517	0.2514	0.1918	0.2681	0.1732	0.2534	0.322	0.322	0.2542	0.322	0.2203	0.322	0.4576	0.4407	0.4915	0.4068	0.5593	0.4237	0.3514	0.3755	0.3359	0.2922	0.3955	0.3397	0.0553	0.1168	0.5222	0.626	0.1592	0.188	1.0866	1.2138	1.1044	1.0235	1.0724	1.1452
54	0	0.1167	0.1167	0.1333	0.1333	0.1333	0.0833	0.1081	0.097	0.1193	0.1029	0.0993	0.1012	0.2412	0.1912	0.2777	0.2136	0.2121	0.2042	0.3051	0.2373	0.3729	0.2712	0.2712	0.2712	0.5424	0.5254	0.4576	0.4915	0.5424	0.4068	0.4132	0.4162	0.3112	0.3573	0.4659	0.299	0.0942	0.2032	0.5517	0.4535	0.1834	0.0912	1.2245	1.1598	0.9846	1.0267	1.053	1.0355
55	0	0.1	0.1	0.0833	0.0833	0.1167	0.0667	0.1171	0.102	0.0959	0.1018	0.0949	0.1114	0.2387	0.2079	0.2017	0.1952	0.211	0.2215	0.3051	0.2712	0.2712	0.2373	0.2542	0.2712	0.4576	0.4915	0.4407	0.5085	0.5085	0.4237	0.3649	0.3647	0.3126	0.3915	0.3436	0.3557	0.1288	0.1902	0.4264	0.2019	0.0654	0.094	1.0145	1.1118	1.0767	1.1561	1.2254	1.0031
56	1	0.15	0.1	0.1167	0.1	0.15	0.1167	0.0938	0.1094	0.0766	0.1027	0.0941	0.0866	0.2037	0.2466	0.1364	0.2093	0.1989	0.185	0.2712	0.339	0.1695	0.2712	0.2542	0.2373	0.5424	0.4746	0.4915	0.4746	0.4576	0.5424	0.4092	0.3622	0.3072	0.3777	0.286	0.4	0.0485	0.0945	0.2715	0.137	0.215	0.4454	1.0085	1.1226	1.0353	1.0323	1.0856	1.0632
57	1	0.1	0.1167	0.0833	0.0833	0.1333	0.1	0.1306	0.0928	0.1185	0.1112	0.0819	0.1093	0.261	0.2017	0.2698	0.2336	0.1706	0.2412	0.339	0.2712	0.3559	0.2881	0.2203	0.322	0.4407	0.5254	0.4237	0.4237	0.5424	0.4576	0.3147	0.374	0.3214	0.3197	0.4415	0.354	0.2783	0.3525	0.4933	0.3714	0.106	0.2554	1.1012	1.0516	1.0694	1.1482	1.3285	1.2927
58	0	0.1	0.1167	0.2167	0.1333	0.1	0.0667	0.1084	0.1041	0.0831	0.096	0.1172	0.0964	0.2347	0.2316	0.1864	0.213	0.2548	0.1845	0.3051	0.3051	0.2373	0.2881	0.339	0.2373	0.4407	0.4746	0.5593	0.5085	0.4746	0.3898	0.3103	0.3527	0.3978	0.3203	0.378	0.2781	0.044	0.082	0.4581	0.3909	0.0882	0.1671	1.0669	1.0822	0.9983	1.0477	1.1232	1.1961
59	1	0.0833	0.0833	0.1	0.1	0.1	0.1	0.0985	0.1275	0.1028	0.0947	0.1263	0.1202	0.198	0.2845	0.2056	0.2353	0.2681	0.2701	0.2542	0.3729	0.2712	0.322	0.339	0.3559	0.4746	0.4068	0.4746	0.4237	0.4915	0.4915	0.3277	0.3494	0.3227	0.3547	0.3948	0.3941	0.1668	0.1928	0.4081	0.3952	0.0972	0.1545	1.1338	1.2813	1.0521	1.1432	1.0888	1.113
60	0	0.0833	0.15	0.1667	0.1167	0.1167	0.0833	0.1275	0.095	0.0875	0.1161	0.0972	0.1077	0.2619	0.2051	0.1816	0.2249	0.2127	0.2093	0.322	0.2712	0.2373	0.2881	0.2881	0.2542	0.4576	0.5763	0.5593	0.4407	0.4915	0.4576	0.4117	0.454	0.4093	0.3264	0.3405	0.3287	0.019	0.2862	0.3764	0.2262	0.0709	0.3991	1.0126	1.0528	1.2061	1.0824	1.0444	0.9275
61	1	0.1	0.0833	0.1	0.1	0.1	0.1	0.0923	0.1152	0.0996	0.0961	0.0796	0.1266	0.1862	0.2356	0.1912	0.1929	0.1588	0.2782	0.2373	0.3051	0.2373	0.2373	0.2034	0.3559	0.4068	0.4746	0.5254	0.5424	0.5763	0.3898	0.2589	0.3721	0.4221	0.4132	0.4453	0.3213	0.0679	0.1889	0.6402	0.5474	0.3548	0.1008	0.965	1.0698	1.0205	1.0562	0.9973	1.0957
62	1	0.0833	0.1167	0.1333	0.1833	0.15	0.0667	0.0945	0.1518	0.091	0.0871	0.0751	0.1209	0.2003	0.3268	0.1876	0.187	0.1364	0.2571	0.2712	0.4237	0.2373	0.2373	0.1695	0.339	0.4407	0.4237	0.5424	0.5254	0.6271	0.3898	0.3014	0.3486	0.3745	0.37	0.3977	0.2641	0.0474	0.3163	0.474	0.4321	0.1189	0.0667	1.0068	0.9697	1.0528	1.1626	1.079	1.0463
63	1	0.2	0.1	0.1	0.1	0.1167	0.0667	0.1127	0.1011	0.0974	0.0956	0.0863	0.1325	0.2446	0.2042	0.213	0.2008	0.1729	0.2819	0.322	0.2542	0.2881	0.2542	0.2203	0.3729	0.5085	0.5085	0.4407	0.5932	0.5085	0.3898	0.3686	0.4028	0.3247	0.4932	0.369	0.3155	0.2137	0.2589	0.3509	0.2045	0.2066	0.0801	1.0308	1.0016	1.0427	1.0965	1.271	1.3978
64	1	0.0833	0.0833	0.1	0.1167	0.1	0.0833	0.1087	0.1112	0.1057	0.1041	0.1191	0.1081	0.224	0.2331	0.2251	0.2531	0.2545	0.2085	0.2881	0.3051	0.2881	0.3559	0.322	0.2712	0.4237	0.4576	0.4576	0.4746	0.4746	0.4237	0.3489	0.3268	0.3585	0.3915	0.4024	0.312	0.0978	0.1616	0.4842	0.5038	0.1051	0.168	1.1222	1.2989	1.0002	0.985	1.1415	1.2141
65	1	0.1333	0.1333	0.1	0.0833	0.1167	0.1333	0.0707	0.0884	0.0862	0.101	0.1221	0.0925	0.1441	0.211	0.1819	0.1994	0.2458	0.1907	0.1864	0.2881	0.2373	0.2542	0.322	0.2373	0.5085	0.5763	0.5085	0.4576	0.4576	0.5254	0.3486	0.4506	0.3412	0.3271	0.3033	0.4174	0.0924	0.2345	0.5258	0.2758	0.1483	0.456	1.0886	1.0271	0.9836	1.0529	1.2323	0.9991
66	1	0.0833	0.15	0.0833	0.0833	0.1	0.1	0.1158	0.0831	0.0996	0.0997	0.1009	0.1234	0.2477	0.161	0.2062	0.2121	0.2116	0.2596	0.322	0.2034	0.2712	0.2712	0.2712	0.339	0.4407	0.5085	0.4237	0.4237	0.4576	0.4237	0.3736	0.358	0.3452	0.2843	0.3346	0.3375	0.0602	0.1263	0.2708	0.2498	0.126	0.1194	1.0924	1.0841	1.1733	1.0698	1.001	1.0093
67	0	0.1	0.1	0.0833	0.1	0.1	0.0833	0.1297	0.1249	0.1076	0.132	0.1213	0.1045	0.2664	0.263	0.2424	0.2542	0.2737	0.2155	0.339	0.339	0.322	0.322	0.3559	0.2712	0.3898	0.4407	0.4237	0.3729	0.4576	0.4407	0.2978	0.329	0.3404	0.2674	0.3361	0.3462	0.0994	0.2068	0.1412	0.1302	0.1042	0.1845	1.0199	1.1283	1.1522	1.0257	1.18	0.9562
68	0	0.0833	0.1	0.1167	0.1167	0.0833	0.0833	0.1058	0.1382	0.0995	0.0908	0.1223	0.1131	0.2345	0.3082	0.2031	0.1915	0.2537	0.2206	0.3051	0.4068	0.2542	0.2373	0.322	0.2712	0.4237	0.3898	0.4576	0.5085	0.4237	0.4407	0.3275	0.3403	0.3635	0.4081	0.3254	0.3977	0.0761	0.0921	0.245	0.1646	0.1434	0.0821	0.9948	1.046	1.1588	1.1904	1.1774	1.2153
69	1	0.1167	0.0833	0.1	0.0833	0.1167	0.1333	0.0979	0.1068	0.1038	0.1079	0.0963	0.1304	0.2062	0.2195	0.2105	0.2107	0.2048	0.2703	0.2542	0.2881	0.2712	0.2542	0.2712	0.339	0.4746	0.4407	0.4237	0.4915	0.4746	0.4915	0.3025	0.3281	0.3397	0.3948	0.3182	0.3785	0.0443	0.1743	0.1772	0.1253	0.102	0.3291	1.2384	1.0639	1.1221	1.2449	1.1304	1.0058
70	1	0.0833	0.1	0.1	0.1	0.0667	0.1	0.0926	0.1055	0.1111	0.1027	0.1121	0.1041	0.1924	0.2119	0.2446	0.2107	0.2364	0.2201	0.2542	0.2712	0.322	0.2712	0.3051	0.2881	0.4407	0.4746	0.4915	0.4746	0.4237	0.4237	0.3459	0.3742	0.3872	0.3777	0.3533	0.3295	0.0503	0.2846	0.5259	0.4518	0.1014	0.1242	1.0276	1.3287	1.1497	1.1179	1.0386	1.0738
71	1	0.1333	0.1333	0.1	0.1333	0.0833	0.0833	0.0847	0.0823	0.0871	0.0789	0.0984	0.1008	0.1743	0.1701	0.1887	0.1573	0.1975	0.2014	0.2203	0.2203	0.2542	0.2034	0.2542	0.2542	0.5085	0.5424	0.4915	0.5424	0.4576	0.4407	0.3655	0.423	0.3676	0.3886	0.3173	0.3703	0.042	0.187	0.5309	0.335	0.1199	0.2362	1.1369	1.1159	1.0993	1.116	0.9567	1.1377
72	0	0.1167	0.1833	0.1333	0.2167	0.0833	0.0833	0.0879	0.0939	0.0874	0.1005	0.1034	0.1036	0.1932	0.2056	0.1862	0.2138	0.2198	0.2025	0.2542	0.2542	0.2373	0.2712	0.2881	0.2542	0.5254	0.6271	0.5424	0.5085	0.4407	0.4068	0.3926	0.4255	0.358	0.3769	0.3646	0.3127	0.0622	0.3522	0.5821	0.3101	0.13	0.1017	1.1276	1.0387	1.0406	1.0011	1.4161	1.2906
73	0	0.1333	0.1833	0.1333	0.0833	0.1	0.0833	0.108	0.0925	0.0887	0.0975	0.0826	0.113	0.2181	0.2201	0.2048	0.2017	0.1624	0.2291	0.2712	0.3051	0.2712	0.2542	0.2034	0.2881	0.4237	0.4746	0.5424	0.4746	0.5085	0.4915	0.343	0.2942	0.3962	0.358	0.388	0.3705	0.0847	0.1625	0.4882	0.28	0.175	0.2129	1.0624	1.1287	1.0783	1.2518	1.1678	0.8918
74	1	0.0667	0.1667	0.1	0.1	0.1	0.1333	0.1459	0.0942	0.1171	0.104	0.1018	0.1223	0.302	0.2054	0.2494	0.2065	0.2073	0.2585	0.3729	0.2712	0.322	0.2542	0.2712	0.339	0.4407	0.5254	0.4576	0.5424	0.4915	0.4746	0.3931	0.3882	0.3622	0.4192	0.3606	0.3266	0.0517	0.2184	0.4283	0.221	0.1188	0.2755	1.0947	1.0791	0.986	1.092	1.1492	1.0813
75	0	0.1167	0.1833	0.1333	0.0833	0.1167	0.1167	0.1128	0.1121	0.0949	0.097	0.1022	0.091	0.2463	0.2678	0.2144	0.2017	0.2008	0.1963	0.322	0.3559	0.2881	0.2542	0.2542	0.2542	0.5424	0.4915	0.4915	0.5593	0.4576	0.5763	0.3952	0.3378	0.3597	0.454	0.3546	0.4462	0.143	0.1235	0.3392	0.2921	0.1818	0.3157	1.1847	1.1481	1.0755	1.0248	1.0866	1.147
76	0	0.1	0.1	0.0833	0.1167	0.1	0.1	0.1147	0.1108	0.1208	0.0985	0.1019	0.1161	0.2356	0.2229	0.2655	0.2181	0.2136	0.2633	0.3051	0.2881	0.339	0.2881	0.2712	0.3559	0.4068	0.5085	0.4237	0.4915	0.5424	0.4237	0.3204	0.4081	0.3375	0.3986	0.4211	0.3245	0.0399	0.152	0.2205	0.2057	0.1041	0.0913	1.1464	1.0496	1.0796	0.9465	1.1456	1.0747
77	0	0.15	0.15	0.1833	0.1	0.0833	0.0833	0.0888	0.1467	0.0874	0.0904	0.1022	0.1229	0.2119	0.3263	0.1966	0.1802	0.2056	0.2562	0.2881	0.4068	0.2542	0.2373	0.2712	0.322	0.5424	0.4068	0.4915	0.5254	0.4576	0.4746	0.4049	0.354	0.3558	0.346	0.3178	0.3742	0.2116	0.5063	0.5211	0.227	0.0722	0.088	1.0676	0.9288	1.061	1.2269	1.1837	1.0759
78	0	0.0833	0.0833	0.0833	0.1	0.1	0.0833	0.1072	0.1093	0.1147	0.1227	0.1149	0.1137	0.224	0.2364	0.2489	0.2703	0.2376	0.2373	0.2881	0.3051	0.322	0.3559	0.3051	0.3051	0.4407	0.4746	0.4068	0.4237	0.4068	0.5424	0.3789	0.3615	0.3382	0.3059	0.3432	0.4017	0.0961	0.2463	0.2718	0.0586	0.1821	0.4909	1.0965	1.0581	1.1477	1.0891	1.0071	0.9696
79	1	0.0833	0.1333	0.1667	0.1333	0.1	0.1833	0.0982	0.0932	0.0829	0.1019	0.1226	0.1139	0.2119	0.1941	0.191	0.2218	0.2658	0.2407	0.2712	0.2542	0.2542	0.2881	0.339	0.2881	0.4746	0.4746	0.5763	0.5085	0.4746	0.5763	0.3798	0.3476	0.4174	0.4115	0.3812	0.481	0.0721	0.1608	0.5278	0.5283	0.2707	0.1895	1.1118	1.1844	0.9542	1.1107	1.1428	1.0991
80	0	0.1	0.1	0.1333	0.2	0.2	0.1167	0.1078	0.1005	0.0952	0.0754	0.0801	0.1128	0.213	0.2034	0.1992	0.1562	0.1619	0.2353	0.2712	0.2542	0.2542	0.2034	0.2034	0.2881	0.4746	0.5254	0.5424	0.4576	0.5424	0.4746	0.3728	0.436	0.4049	0.3279	0.3952	0.3674	0.0701	0.1664	0.5309	0.2632	0.1275	0.1119	0.9634	1.0989	1.0076	1.002	1.1426	1.4664
81	1	0.1333	0.1	0.1333	0.1167	0.2	0.1333	0.0903	0.0946	0.1013	0.0898	0.0726	0.0911	0.1994	0.2028	0.2345	0.1828	0.1469	0.1952	0.2712	0.2542	0.322	0.2373	0.1864	0.2542	0.4746	0.5593	0.5085	0.5085	0.6271	0.5593	0.3674	0.4497	0.4024	0.4187	0.4198	0.4493	0.0996	0.2607	0.4024	0.2859	0.1873	0.2432	1.1438	1.0598	1.0877	1.0555	1.5935	1.0235
82	0	0.1167	0.1167	0.1167	0.0833	0.1167	0.1167	0.104	0.1053	0.1041	0.0948	0.0902	0.1174	0.2249	0.2398	0.2218	0.2003	0.1638	0.2452	0.2881	0.322	0.2881	0.2542	0.2034	0.3051	0.5254	0.5085	0.5254	0.4576	0.6441	0.4915	0.4131	0.3796	0.4221	0.3527	0.4295	0.3531	0.1188	0.0661	0.3318	0.2551	0.2005	0.1622	1.1239	1.1699	1.0527	1.0579	1.0651	1.1379
83	0	0.1667	0.1667	0.1	0.1	0.1333	0.0833	0.0792	0.092	0.1389	0.1079	0.1146	0.1034	0.1582	0.2059	0.287	0.2328	0.2201	0.2045	0.2034	0.2542	0.3559	0.3051	0.2712	0.2542	0.5593	0.5085	0.4407	0.5085	0.4576	0.5085	0.4246	0.3514	0.3774	0.4085	0.3602	0.3839	0.0445	0.0631	0.1215	0.1278	0.0653	0.2357	1.1069	1.0975	1.0867	1.1587	1.1157	1.1237
84	1	0.1167	0.1	0.0833	0.1333	0.1333	0.0833	0.0855	0.1125	0.1154	0.1131	0.0825	0.1268	0.2011	0.2398	0.2619	0.252	0.1684	0.2525	0.2542	0.3051	0.3559	0.322	0.2034	0.322	0.5085	0.4746	0.4576	0.4915	0.5254	0.4237	0.3206	0.4052	0.3546	0.3982	0.3579	0.318	0.0859	0.3101	0.516	0.3816	0.1353	0.1456	1.1428	1.0019	1.0136	1.1797	1.0954	1.186
85	1	0.1	0.1167	0.0833	0.1	0.1167	0.2167	0.1073	0.1178	0.1095	0.0974	0.1036	0.0898	0.2251	0.2763	0.2345	0.2071	0.2079	0.2054	0.2881	0.3729	0.3051	0.2712	0.2712	0.2542	0.5085	0.4576	0.4237	0.4915	0.4407	0.4915	0.4017	0.3575	0.3726	0.3438	0.344	0.2916	0.1373	0.1916	0.2743	0.2236	0.1095	0.3483	1.1105	1.0855	1.0529	1.1317	1.1254	1.1959
86	0	0.0667	0.0833	0.1	0.1167	0.1333	0.1	0.1476	0.117	0.1159	0.0897	0.098	0.1111	0.3127	0.2331	0.2393	0.1946	0.202	0.2345	0.4068	0.3051	0.3051	0.2542	0.2542	0.3051	0.4068	0.4407	0.4068	0.4576	0.4237	0.4407	0.3093	0.3369	0.3199	0.3301	0.287	0.3685	0.0748	0.249	0.196	0.2088	0.1561	0.2878	1.0765	1.1716	1.0023	0.9456	1.1587	0.965
87	1	0.1	0.2667	0.15	0.1	0.1167	0.1	0.1	0.0796	0.096	0.1104	0.091	0.1106	0.215	0.1695	0.2257	0.2441	0.1763	0.2342	0.2881	0.2203	0.3051	0.322	0.2203	0.3051	0.5254	0.5932	0.3729	0.5085	0.4407	0.4407	0.339	0.4063	0.2444	0.4006	0.3171	0.3547	0.1201	0.2231	0.5418	0.3498	0.1658	0.1127	1.035	1.1185	1.0079	1.0795	1.0486	1.2351
88	0	0.0833	0.15	0.1	0.1	0.1833	0.1167	0.137	0.0846	0.0932	0.1174	0.088	0.1164	0.3	0.1833	0.1938	0.2466	0.2186	0.2427	0.3898	0.2373	0.2373	0.3051	0.2881	0.3051	0.3729	0.5593	0.5254	0.5593	0.5763	0.4915	0.3347	0.4031	0.3832	0.499	0.4298	0.3819	0.0738	0.2088	0.5492	0.5517	0.1267	0.3296	1.0388	1.1154	1.0139	1.0439	1.2482	1.0474
89	0	0.0833	0.1167	0.0833	0.1	0.1	0.1	0.0965	0.0918	0.1209	0.0898	0.0916	0.0921	0.1955	0.1845	0.2432	0.1621	0.1983	0.1661	0.2542	0.2373	0.3051	0.2034	0.2542	0.2034	0.4576	0.5593	0.4407	0.4576	0.5254	0.4915	0.2977	0.4223	0.3478	0.2941	0.4213	0.3594	0.1511	0.1487	0.4434	0.4172	0.1347	0.2774	1.0975	0.9764	1.0248	0.9598	1.0522	0.8951
90	0	0.0833	0.0833	0.1667	0.15	0.1167	0.15	0.115	0.0962	0.1035	0.089	0.1195	0.0994	0.2257	0.1949	0.2311	0.1941	0.2836	0.2342	0.2881	0.2542	0.3051	0.2542	0.3898	0.3051	0.4407	0.4407	0.5254	0.5085	0.5085	0.4068	0.3267	0.2913	0.4064	0.4081	0.3779	0.2841	0.2372	0.1086	0.2801	0.5361	0.2123	0.3109	1.0049	1.1097	1.0534	1.085	1.2357	1.0985
91	1	0.1167	0.2833	0.15	0.1333	0.1167	0.1	0.0866	0.0673	0.0974	0.0852	0.1068	0.09	0.2034	0.1492	0.2158	0.1932	0.2223	0.1856	0.2712	0.1864	0.2881	0.2542	0.2881	0.2373	0.5593	0.678	0.5085	0.5932	0.5763	0.4915	0.4257	0.5351	0.3699	0.4932	0.4287	0.3725	0.0765	0.2529	0.5714	0.5063	0.1596	0.3056	0.9954	1.0123	1.0201	1.0437	1.097	1.0553
92	1	0.1	0.1333	0.15	0.3	0.1167	0.0833	0.0974	0.0881	0.104	0.0614	0.0973	0.1054	0.1975	0.1952	0.226	0.1404	0.1958	0.2232	0.2542	0.2542	0.3051	0.1864	0.2542	0.2881	0.5085	0.5763	0.5085	0.6102	0.5085	0.4068	0.3488	0.4754	0.3354	0.339	0.3592	0.3317	0.1001	0.2231	0.5916	0.4878	0.1455	0.0447	1.0509	1.0999	1.021	1.0416	1.1585	1.0255
93	1	0.1167	0.1333	0.1167	0.1167	0.1833	0.1	0.0822	0.0961	0.1028	0.1214	0.0777	0.1057	0.1692	0.189	0.2266	0.2475	0.1847	0.2347	0.2203	0.2373	0.2881	0.3051	0.2373	0.2881	0.5254	0.5424	0.5424	0.5085	0.5085	0.5593	0.3933	0.4092	0.4531	0.4494	0.3157	0.4284	0.1266	0.3058	0.6019	0.2467	0.1232	0.204	0.9132	0.9631	1.0114	1.1017	1.1698	1.3124
94	1	0.0833	0.15	0.0833	0.1833	0.0833	0.1	0.1446	0.0902	0.1141	0.0873	0.1289	0.0963	0.3282	0.2169	0.2627	0.2045	0.2847	0.2045	0.4237	0.2881	0.339	0.2712	0.3729	0.2712	0.3898	0.5932	0.4576	0.5424	0.4576	0.4407	0.2962	0.4456	0.3437	0.3697	0.3514	0.3384	0.1285	0.2956	0.5874	0.3181	0.079	0.166	0.9458	1.0494	1.0017	1.0873	1.2587	0.9268
[truncated: 18 more columns]

## Sheet: Rest0Connections
ID	Group	Mean_dWPLI_delta	Mean_dWPLI_theta	Mean_dWPLI_lowAlpha	Mean_dWPLI_upperAlpha	Mean_dWPLI_beta	Mean_dWPLI_gamma	dwpli_delta_LF RF	dwpli_deltaLF LC	dwpli_deltaLF RC	dwpli_deltaLF MP	dwpli_deltaLF O	dwpli_deltaLF LT	dwpli_deltaLF RT	dwpli_deltaLF LP	dwpli_deltaLF RP	dwpli_deltaRF LC	dwpli_deltaRF RC	dwpli_deltaRF MP	dwpli_deltaRF O	dwpli_deltaRF LT	dwpli_deltaRF RT	dwpli_deltaRF LP	dwpli_deltaLF RP	dwpli_deltaLC RC	dwpli_deltaLC MP	dwpli_deltaLC O	dwpli_deltaLC LT	dwpli_deltaLC RT	dwpli_deltaLC LP	dwpli_deltaLC RP	dwpli_deltaRC MP	dwpli_deltaRC O	dwpli_deltaRC LT	dwpli_deltaRC RT	dwpli_deltaRC LP	dwpli_deltaRC RP	dwpli_deltaMP O	dwpli_deltaMP LT	dwpli_deltaMP RT	dwpli_deltaMP LP	dwpli_deltaMP RP	dwpli_deltaO LT	dwpli_deltaO RT	dwpli_deltaO LP	dwpli_deltaO RP	dwpli_deltaLT RT	dwpli_deltaLT LP	dwpli_deltaLT RP
1	0	0.0183	0.1284	0.2911	0.1412	0.023	0.0323	0.0241	0.0526	0.0215	0.0336	0.0149	0.0492	0.0219	0.0168	0.037	0.0242	0.026	0.0499	0.014	0.0281	0.036	0.0352	0.0721	0.0361	0.043	0.0091	0.0525	0.0504	0.0184	0.0552	0.0367	0.0128	0.015	0.0145	0.0126	0.0295	0.0142	0.0345	0.0373	0.0256	0.0548	0.0198	0.011	0.0211	0.015	0.016	0.0128	0.0247
2	1	0.0838	0.0767	0.1127	0.1252	0.0563	0.0413	0.2126	0.0952	0.1339	0.0915	0.1662	0.0828	0.1202	0.112	0.0971	0.1726	0.3297	0.2885	0.1728	0.1934	0.1753	0.3049	0.4175	0.1134	0.1001	0.1517	0.1307	0.0996	0.1232	0.1943	0.117	0.1495	0.2934	0.2159	0.1547	0.1485	0.1129	0.1822	0.1235	0.181	0.1892	0.1501	0.1716	0.1111	0.1432	0.1596	0.2206	0.2765
3	0	0.038	0.0855	0.046	0.0955	0.0964	0.1645	0.0864	0.0543	0.035	0.066	0.07	0.1092	0.0683	0.0662	0.0524	0.0452	0.0529	0.0896	0.1216	0.1284	0.0804	0.0944	0.0791	0.0444	0.0524	0.0533	0.0821	0.0735	0.0551	0.0677	0.0849	0.0848	0.0567	0.0491	0.0586	0.0758	0.1002	0.1035	0.0975	0.0972	0.141	0.1398	0.0766	0.1366	0.1012	0.0976	0.0911	0.1147
4	0	0.0304	0.0507	0.0835	0.1244	0.0656	0.0427	0.0585	0.0498	0.0938	0.0779	0.0531	0.1126	0.1162	0.0345	0.037	0.0996	0.0793	0.0504	0.0455	0.0387	0.0868	0.0441	0.0419	0.0413	0.0658	0.0497	0.0419	0.0286	0.06	0.0737	0.0944	0.0647	0.0667	0.0494	0.0642	0.0481	0.0879	0.0455	0.0753	0.038	0.0411	0.0722	0.1014	0.0645	0.0573	0.1089	0.0402	0.0396
5	0	0.011	0.0313	0.1216	0.1793	0.0515	0.025	0.025	0.0335	0.0229	0.0381	0.035	0.035	0.0239	0.0513	0.0295	0.0237	0.0193	0.0268	0.0239	0.0143	0.0073	0.0324	0.0131	0.0074	0.0143	0.0275	0.0086	0.0043	0.0139	0.0057	0.0509	0.0171	0.0412	0.0212	0.0383	0.017	0.0492	0.0643	0.018	0.0198	0.0197	0.0257	0.0146	0.0296	0.0225	0.0295	0.0179	0.0274
6	0	0.0477	0.0328	0.1801	0.1406	0.0211	0.0325	0.0496	0.0312	0.0829	0.1587	0.0584	0.0864	0.0481	0.0267	0.0489	0.0112	0.0754	0.0191	0.0696	0.0686	0.0207	0.0265	0.0939	0.0352	0.0202	0.0184	0.0618	0.0221	0.016	0.064	0.1708	0.0744	0.0875	0.055	0.036	0.1212	0.1041	0.1789	0.0543	0.0546	0.2127	0.0974	0.0335	0.0514	0.2139	0.0582	0.0268	0.1728
7	1	0.0192	0.0771	0.3211	0.2658	0.1466	0.0343	0.058	0.0477	0.0529	0.0484	0.0836	0.0373	0.0457	0.0216	0.0367	0.0386	0.0434	0.0174	0.0607	0.031	0.0262	0.0147	0.0177	0.0282	0.0252	0.0495	0.029	0.0168	0.0182	0.0364	0.0538	0.0262	0.0322	0.0254	0.0647	0.0768	0.0415	0.0497	0.0237	0.0315	0.0466	0.0715	0.0242	0.0404	0.0647	0.062	0.0545	0.0626
8	0	0.0283	0.0577	0.218	0.2129	0.0246	0.0422	0.0526	0.0296	0.0425	0.0969	0.061	0.1295	0.0486	0.081	0.0384	0.0598	0.015	0.058	0.0385	0.0704	0.0233	0.0393	0.0288	0.0249	0.0647	0.0649	0.0869	0.053	0.089	0.035	0.0687	0.0487	0.0764	0.0501	0.0833	0.0418	0.0328	0.0624	0.0848	0.0942	0.0325	0.0565	0.0468	0.0405	0.0257	0.129	0.0762	0.0661
9	1	0.0357	0.0624	0.047	0.0306	0.0165	0.0103	0.0395	0.089	0.0463	0.0292	0.0285	0.116	0.0579	0.0231	0.0248	0.0292	0.0477	0.0291	0.0365	0.0393	0.014	0.0297	0.046	0.0452	0.1151	0.0512	0.1461	0.0844	0.0257	0.0777	0.0677	0.0735	0.1731	0.0757	0.0521	0.0302	0.0659	0.1011	0.0491	0.0226	0.0453	0.0711	0.0174	0.0182	0.0421	0.0589	0.043	0.0972
10	0	0.0285	0.0352	0.0661	0.0541	0.0363	0.0601	0.0416	0.0223	0.0308	0.0307	0.0311	0.0488	0.0443	0.0398	0.0412	0.1025	0.0328	0.0457	0.0251	0.0301	0.0609	0.0505	0.0784	0.0586	0.0415	0.1043	0.1352	0.1304	0.0548	0.0409	0.087	0.0745	0.0289	0.0583	0.0661	0.1163	0.0385	0.0637	0.0193	0.0289	0.0173	0.0289	0.0308	0.04	0.0484	0.0685	0.0442	0.0776
11	1	0.0189	0.0523	0.0938	0.0692	0.0349	0.056	0.0539	0.0297	0.0136	0.0396	0.0528	0.0208	0.0217	0.0242	0.0329	0.0272	0.044	0.0228	0.0477	0.0271	0.0223	0.0363	0.0336	0.0301	0.0522	0.0493	0.0195	0.0257	0.0387	0.0261	0.0705	0.0545	0.0256	0.0256	0.034	0.0479	0.0213	0.0388	0.0365	0.0423	0.0341	0.0394	0.0353	0.0322	0.0445	0.0214	0.0229	0.0308
12	1	0.0659	0.0469	0.0211	0.0307	0.0198	0.108	0.1378	0.2534	0.154	0.2267	0.2616	0.1528	0.141	0.1429	0.3728	0.1126	0.1103	0.1271	0.1076	0.0876	0.058	0.0571	0.1956	0.2159	0.0887	0.1929	0.0622	0.1853	0.0864	0.1417	0.2832	0.2364	0.1426	0.1706	0.19	0.3745	0.1857	0.1544	0.2244	0.1006	0.09	0.1713	0.1804	0.1163	0.2941	0.202	0.1403	0.2569
13	1	0.0222	0.044	0.1857	0.1588	0.0545	0.031	0.0515	0.0645	0.0195	0.0351	0.0417	0.0253	0.0228	0.0412	0.0464	0.0209	0.0236	0.0463	0.0407	0.0195	0.0473	0.0515	0.0587	0.0285	0.0488	0.0717	0.0391	0.0558	0.0352	0.0544	0.051	0.037	0.0633	0.0708	0.048	0.0487	0.0907	0.0437	0.0416	0.0226	0.0834	0.0448	0.0433	0.0327	0.1139	0.0334	0.0338	0.0494
14	1	0.0242	0.065	0.2683	0.2735	0.0948	0.0652	0.0797	0.0521	0.0751	0.0794	0.1029	0.0362	0.0552	0.0459	0.0302	0.0755	0.0889	0.1067	0.1026	0.0297	0.0987	0.0189	0.0407	0.0503	0.0339	0.1252	0.0251	0.0365	0.0379	0.0357	0.0432	0.1006	0.0361	0.018	0.0601	0.0283	0.0835	0.0462	0.038	0.1049	0.038	0.0632	0.0422	0.0364	0.0469	0.0466	0.0301	0.0316
15	0	0.0372	0.0355	0.1025	0.1354	0.0628	0.0393	0.0812	0.1782	0.1044	0.064	0.0617	0.0498	0.0382	0.0582	0.0288	0.1709	0.0262	0.1186	0.0673	0.0634	0.0709	0.075	0.1017	0.1167	0.0904	0.0698	0.0797	0.0873	0.0505	0.0887	0.1153	0.0306	0.0753	0.091	0.0651	0.1013	0.0748	0.0373	0.0518	0.0462	0.0891	0.0394	0.0545	0.0532	0.0816	0.0193	0.0409	0.035
16	1	0.0297	0.0883	0.2597	0.1793	0.0615	0.0212	0.0579	0.0468	0.0751	0.0649	0.0867	0.0459	0.0182	0.0415	0.0693	0.0459	0.0299	0.0271	0.0208	0.0331	0.0327	0.0296	0.0585	0.0283	0.0652	0.0252	0.0266	0.0329	0.041	0.0952	0.0737	0.0362	0.0228	0.0369	0.046	0.0907	0.0472	0.0453	0.046	0.0846	0.1025	0.0579	0.0554	0.0967	0.0932	0.0428	0.0454	0.0514
17	0	0.0242	0.0387	0.1632	0.147	0.0671	0.0207	0.0577	0.2118	0.0275	0.0515	0.0773	0.0815	0.0511	0.1427	0.0418	0.1173	0.0108	0.0272	0.1328	0.0809	0.0696	0.1183	0.0181	0.0271	0.0184	0.0412	0.0502	0.0797	0.0295	0.0387	0.0257	0.0254	0.0224	0.035	0.0224	0.0177	0.0707	0.0311	0.0192	0.0946	0.0893	0.0571	0.0349	0.0503	0.0516	0.0524	0.042	0.0273
18	1	0.0136	0.0727	0.2782	0.2268	0.0225	0.0201	0.03	0.1058	0.0106	0.0098	0.0569	0.0147	0.0207	0.0211	0.0264	0.0911	0.0098	0.0105	0.0843	0.014	0.0184	0.0077	0.0177	0.0521	0.0113	0.1939	0.0146	0.0202	0.0181	0.0185	0.0075	0.0181	0.0121	0.0163	0.008	0.0184	0.0241	0.0089	0.01	0.018	0.0133	0.0511	0.072	0.0518	0.0265	0.0139	0.0135	0.0107
19	1	0.014	0.1115	0.2884	0.2265	0.0325	0.012	0.0272	0.0247	0.0152	0.0241	0.0215	0.0365	0.0229	0.0172	0.0295	0.0342	0.018	0.0426	0.0201	0.0167	0.0238	0.05	0.0369	0.0105	0.0123	0.0214	0.0222	0.0167	0.0166	0.0108	0.0102	0.0157	0.0369	0.0243	0.0168	0.0086	0.0268	0.0497	0.0374	0.0227	0.0231	0.0212	0.0201	0.0275	0.0334	0.0342	0.0577	0.0717
20	1	0.0238	0.082	0.2357	0.1518	0.0646	0.0357	0.0338	0.0315	0.0407	0.0538	0.0465	0.0284	0.0634	0.0414	0.0207	0.0403	0.0375	0.021	0.0455	0.028	0.0224	0.0315	0.0202	0.0343	0.0618	0.0523	0.0377	0.0305	0.0307	0.0176	0.049	0.0608	0.015	0.0843	0.0274	0.02	0.0984	0.0445	0.1212	0.0648	0.029	0.0425	0.178	0.0684	0.0212	0.1199	0.0395	0.0226
21	1	0.0215	0.0268	0.0659	0.1045	0.0471	0.0715	0.0172	0.0807	0.0126	0.0169	0.0153	0.0234	0.0336	0.0239	0.0293	0.0175	0.0276	0.045	0.0174	0.0226	0.018	0.0264	0.0717	0.0606	0.1093	0.0303	0.0402	0.0897	0.0844	0.2096	0.0138	0.0132	0.0262	0.0489	0.0222	0.0158	0.0205	0.0246	0.0286	0.021	0.0245	0.0166	0.0149	0.0117	0.019	0.0368	0.0147	0.0454
22	1	0.0366	0.1049	0.094	0.0732	0.0693	0.0508	0.0447	0.048	0.0319	0.0418	0.0382	0.0518	0.0453	0.0512	0.0572	0.0689	0.0327	0.0965	0.0626	0.0647	0.0648	0.1314	0.0969	0.0321	0.057	0.0188	0.0287	0.0344	0.0497	0.033	0.0323	0.0236	0.0528	0.0187	0.0593	0.033	0.0802	0.1229	0.0816	0.1556	0.1242	0.0676	0.062	0.1332	0.0641	0.1148	0.1324	0.0831
23	1	0.0356	0.052	0.1233	0.0788	0.0249	0.0321	0.109	0.1051	0.1081	0.1285	0.0981	0.0552	0.066	0.0813	0.1387	0.0441	0.1388	0.0608	0.1157	0.0462	0.1082	0.0844	0.0412	0.0478	0.0904	0.0605	0.0639	0.0628	0.0756	0.0627	0.0886	0.0664	0.0692	0.0233	0.0263	0.068	0.098	0.0783	0.0426	0.0277	0.063	0.0999	0.0492	0.0612	0.0557	0.0584	0.0654	0.0491
24	0	0.0388	0.0479	0.0908	0.1761	0.0404	0.0519	0.0542	0.0506	0.0725	0.0652	0.0555	0.0777	0.0845	0.029	0.0456	0.0643	0.0506	0.0745	0.0577	0.0486	0.0472	0.0491	0.0724	0.0549	0.0809	0.0845	0.069	0.1193	0.0629	0.0514	0.0828	0.0395	0.1275	0.1468	0.0632	0.0892	0.0876	0.0684	0.0658	0.1043	0.104	0.0582	0.0974	0.0811	0.0723	0.094	0.0677	0.0915
25	0	0.0422	0.0683	0.1194	0.0832	0.0378	0.0686	0.0823	0.1354	0.0496	0.0512	0.0504	0.0604	0.0561	0.0323	0.0733	0.0766	0.0948	0.0871	0.0513	0.0815	0.0736	0.0628	0.0892	0.121	0.1605	0.0634	0.0995	0.143	0.1132	0.1851	0.0394	0.0688	0.0735	0.0569	0.0279	0.0389	0.0835	0.1024	0.0551	0.046	0.0563	0.0704	0.0647	0.0918	0.0731	0.0562	0.074	0.13
26	1	0.0305	0.0672	0.0714	0.0524	0.031	0.1523	0.0691	0.0502	0.0438	0.0518	0.011	0.0661	0.0536	0.0951	0.0952	0.0931	0.0265	0.0914	0.0389	0.1079	0.0772	0.0845	0.1235	0.007	0.0708	0.0414	0.0666	0.0704	0.0821	0.1361	0.054	0.0221	0.0563	0.0363	0.0479	0.0541	0.043	0.0486	0.0542	0.0478	0.0268	0.0539	0.0282	0.0353	0.0295	0.0741	0.0687	0.0682
27	1	0.0355	0.0598	0.0624	0.085	0.0241	0.027	0.066	0.0653	0.0305	0.0434	0.0439	0.0697	0.0712	0.0423	0.0533	0.0938	0.0558	0.0749	0.0697	0.0881	0.0533	0.0526	0.0899	0.0733	0.0411	0.0316	0.092	0.0513	0.0717	0.0617	0.0286	0.0075	0.0451	0.0218	0.0341	0.0246	0.0617	0.0611	0.0339	0.0412	0.0876	0.0559	0.0333	0.0364	0.0496	0.0606	0.027	0.0422
28	1	0.0221	0.0631	0.2544	0.2314	0.0659	0.0778	0.0454	0.0533	0.0321	0.0362	0.0462	0.0413	0.0193	0.0345	0.0321	0.0713	0.0244	0.032	0.042	0.0485	0.0401	0.0338	0.0293	0.042	0.076	0.1072	0.0387	0.0191	0.0741	0.0822	0.0419	0.0191	0.0482	0.0234	0.0229	0.0205	0.0189	0.0288	0.0366	0.0361	0.0495	0.0407	0.0271	0.0315	0.0214	0.0355	0.0378	0.0163
29	0	0.0543	0.0735	0.093	0.072	0.0454	0.0388	0.0904	0.0649	0.0526	0.0653	0.0788	0.1731	0.1193	0.1427	0.1261	0.1237	0.1078	0.1018	0.1387	0.2235	0.1168	0.1676	0.1364	0.0874	0.1147	0.0885	0.1714	0.1367	0.1918	0.2093	0.0966	0.1004	0.1255	0.0903	0.0679	0.115	0.1095	0.1352	0.0764	0.1008	0.0713	0.1218	0.1105	0.1316	0.1028	0.1524	0.1159	0.1278
30	0	0.0228	0.0681	0.1379	0.1223	0.0702	0.0324	0.034	0.0422	0.0555	0.0406	0.0447	0.0442	0.0342	0.0655	0.0484	0.0227	0.0545	0.0306	0.0406	0.0355	0.0417	0.0296	0.0366	0.0744	0.0585	0.0617	0.0683	0.0438	0.0825	0.0599	0.0388	0.0157	0.0276	0.0387	0.0245	0.0221	0.0395	0.0401	0.0324	0.0291	0.0273	0.0482	0.0426	0.029	0.0339	0.0827	0.056	0.0518
31	1	0.015	0.0261	0.1264	0.1258	0.0607	0.0587	0.0363	0.0417	0.0256	0.0131	0.0327	0.0153	0.0407	0.0203	0.0326	0.0153	0.0326	0.0317	0.0114	0.012	0.0456	0.0356	0.0494	0.0328	0.0212	0.0097	0.0323	0.0681	0.0275	0.0348	0.0371	0.0321	0.0161	0.0133	0.0437	0.0437	0.0319	0.0179	0.0715	0.024	0.0305	0.0115	0.0293	0.0353	0.0432	0.0326	0.0217	0.0258
32	1	0.028	0.1011	0.2511	0.0973	0.0229	0.0336	0.0649	0.0663	0.0499	0.0125	0.042	0.0423	0.057	0.073	0.023	0.1591	0.0637	0.0387	0.0817	0.0662	0.0725	0.0411	0.0393	0.0314	0.0561	0.0509	0.0549	0.0741	0.0803	0.0765	0.013	0.0361	0.0257	0.0238	0.0661	0.0327	0.0196	0.0302	0.0117	0.043	0.0339	0.0356	0.0425	0.047	0.0229	0.0314	0.0216	0.0252
33	1	0.0169	0.0244	0.149	0.1416	0.0342	0.0243	0.0261	0.0194	0.0732	0.0186	0.0484	0.1055	0.0592	0.0235	0.016	0.0352	0.0204	0.0244	0.0301	0.0385	0.0233	0.0215	0.017	0.0147	0.0295	0.022	0.0147	0.0371	0.0392	0.0354	0.0134	0.0353	0.0572	0.062	0.0137	0.0167	0.0528	0.022	0.0158	0.0383	0.0299	0.0669	0.0478	0.0381	0.026	0.0771	0.0314	0.0244
34	1	0.0207	0.0412	0.0304	0.0495	0.0521	0.0486	0.0249	0.0489	0.0422	0.0194	0.0204	0.0203	0.0145	0.0205	0.0132	0.0491	0.0243	0.0346	0.0298	0.0385	0.0251	0.0302	0.0242	0.0246	0.047	0.0567	0.0476	0.0393	0.0628	0.0513	0.0117	0.0337	0.0173	0.0134	0.0154	0.0254	0.0369	0.0706	0.0204	0.0383	0.0397	0.0442	0.0184	0.031	0.0254	0.0195	0.0499	0.0498
35	1	0.0317	0.0437	0.0662	0.0371	0.02	0.0486	0.0927	0.0461	0.0597	0.0856	0.0401	0.0714	0.0235	0.091	0.0368	0.0411	0.0161	0.0454	0.0504	0.0576	0.0419	0.0715	0.0359	0.0427	0.0223	0.0399	0.0279	0.027	0.0439	0.0302	0.0309	0.0385	0.0564	0.0199	0.0519	0.0217	0.0447	0.0727	0.028	0.0395	0.0238	0.0487	0.0169	0.0328	0.0452	0.0464	0.0678	0.047
36	1	0.105	0.1445	0.2599	0.1349	0.0758	0.0753	0.2837	0.1788	0.1687	0.2067	0.2293	0.2273	0.1345	0.301	0.2083	0.2378	0.1751	0.151	0.2251	0.2039	0.2405	0.1898	0.2252	0.0788	0.1933	0.1773	0.2443	0.2575	0.1768	0.3282	0.2243	0.1658	0.1587	0.2262	0.133	0.2476	0.2074	0.2635	0.1648	0.1696	0.2148	0.2455	0.2355	0.0948	0.1966	0.2314	0.1075	0.2841
37	0	0.0117	0.02	0.057	0.0437	0.0279	0.0346	0.022	0.0146	0.0147	0.018	0.0287	0.0269	0.0142	0.0117	0.0166	0.0243	0.0193	0.0074	0.0195	0.0212	0.0186	0.0191	0.0112	0.0154	0.0243	0.0255	0.0196	0.0063	0.0084	0.0131	0.0328	0.0299	0.0385	0.0343	0.0126	0.027	0.0136	0.0135	0.0283	0.024	0.014	0.0159	0.024	0.0158	0.0143	0.0474	0.0143	0.0095
38	0	0.0296	0.0579	0.0869	0.0751	0.0307	0.0342	0.084	0.0494	0.1851	0.0701	0.1836	0.1019	0.115	0.0463	0.0253	0.0605	0.1848	0.0913	0.1345	0.083	0.1046	0.035	0.0502	0.0995	0.0354	0.0687	0.062	0.0359	0.0217	0.0101	0.0352	0.045	0.0568	0.0246	0.0158	0.0112	0.0481	0.0539	0.046	0.0751	0.0559	0.0307	0.036	0.0242	0.0418	0.0627	0.0902	0.0544
39	0	0.0158	0.0426	0.0818	0.0712	0.0427	0.0997	0.019	0.0236	0.0262	0.0191	0.0271	0.0264	0.0123	0.0179	0.0467	0.0491	0.0389	0.016	0.033	0.0346	0.0172	0.0076	0.0186	0.0264	0.0283	0.0302	0.0209	0.0247	0.0268	0.0153	0.0098	0.022	0.0326	0.0399	0.0257	0.0293	0.0367	0.0447	0.0231	0.0201	0.0543	0.0385	0.0127	0.012	0.0326	0.0164	0.0226	0.0413
40	1	0.0702	0.092	0.1107	0.0671	0.048	0.0478	0.1721	0.2164	0.1401	0.2033	0.1099	0.144	0.157	0.1194	0.2017	0.1167	0.1568	0.1291	0.101	0.1181	0.1041	0.0995	0.1299	0.241	0.117	0.2018	0.1923	0.1837	0.085	0.0982	0.2749	0.1481	0.112	0.1499	0.1662	0.2737	0.1381	0.2123	0.1891	0.0582	0.0668	0.0809	0.1123	0.0908	0.1651	0.1207	0.162	0.2085
41	1	0.0123	0.0925	0.102	0.0718	0.0462	0.1137	0.0126	0.0509	0.0255	0.0168	0.0081	0.0139	0.0246	0.0178	0.0183	0.0238	0.0187	0.0345	0.0162	0.0311	0.0277	0.0241	0.0204	0.0171	0.0256	0.0148	0.0231	0.0391	0.0153	0.0205	0.0251	0.0258	0.0252	0.0235	0.0151	0.0165	0.0325	0.0254	0.0187	0.0188	0.0106	0.0202	0.0275	0.0217	0.0235	0.0171	0.0214	0.0236
42	1	0.0227	0.0524	0.1181	0.1569	0.0293	0.0632	0.0496	0.0626	0.0511	0.0516	0.0354	0.0353	0.0266	0.0226	0.0545	0.1094	0.0502	0.0468	0.0194	0.0307	0.0283	0.0271	0.0518	0.0267	0.055	0.0573	0.0632	0.0505	0.0596	0.0913	0.0291	0.0456	0.028	0.0163	0.0597	0.0246	0.0279	0.0222	0.0267	0.0342	0.0321	0.0175	0.0182	0.024	0.0198	0.0198	0.0204	0.0179
43	0	0.0202	0.0605	0.1781	0.1757	0.0169	0.0239	0.0223	0.0338	0.0339	0.0243	0.0154	0.0595	0.0286	0.042	0.0311	0.0355	0.0067	0.0237	0.0344	0.0427	0.0307	0.0319	0.0239	0.0156	0.0986	0.0192	0.0952	0.0403	0.0924	0.0855	0.0381	0.021	0.0416	0.027	0.0406	0.0547	0.0258	0.0197	0.0469	0.0236	0.0171	0.0713	0.0212	0.0582	0.0186	0.0838	0.0294	0.0132
44	0	0.019	0.0391	0.1194	0.1122	0.1286	0.1578	0.0354	0.0564	0.0258	0.0245	0.0255	0.0199	0.0442	0.0459	0.0278	0.055	0.0221	0.0173	0.024	0.04	0.0375	0.019	0.017	0.0246	0.0836	0.0543	0.06	0.0618	0.0561	0.1529	0.0244	0.0177	0.0132	0.0308	0.023	0.0353	0.0198	0.0404	0.0264	0.0144	0.0128	0.0281	0.0182	0.0184	0.0255	0.0232	0.0473	0.0553
45	0	0.0125	0.0305	0.0316	0.0511	0.0307	0.0669	0.0178	0.0196	0.0245	0.0087	0.0196	0.0211	0.036	0.0128	0.0147	0.027	0.0236	0.0106	0.0253	0.0164	0.0289	0.0243	0.0124	0.0089	0.0111	0.0212	0.0159	0.0191	0.0284	0.0126	0.0267	0.0315	0.0217	0.0406	0.0235	0.0152	0.0304	0.0135	0.0134	0.015	0.0196	0.0318	0.024	0.0354	0.0505	0.0212	0.0267	0.0153
46	0	0.0242	0.0736	0.1951	0.1035	0.0421	0.0554	0.0755	0.0293	0.0591	0.019	0.0858	0.0111	0.0501	0.0519	0.0472	0.0487	0.0511	0.0309	0.1042	0.0191	0.0502	0.0682	0.0652	0.0953	0.0231	0.084	0.0429	0.0484	0.0377	0.0372	0.0206	0.1323	0.0364	0.0616	0.0474	0.04	0.0395	0.0241	0.019	0.0239	0.0366	0.0472	0.083	0.0426	0.0525	0.02	0.0186	0.0195
47	0	0.0163	0.0741	0.2421	0.193	0.0592	0.0657	0.0492	0.0613	0.0399	0.0351	0.0411	0.0245	0.0507	0.0462	0.0315	0.0326	0.0097	0.0215	0.0258	0.0106	0.0462	0.021	0.0314	0.0227	0.0281	0.0344	0.0173	0.0455	0.0211	0.0247	0.0226	0.0574	0.0171	0.0217	0.0246	0.0249	0.0626	0.0191	0.0349	0.036	0.0349	0.0309	0.038	0.0744	0.0322	0.0351	0.0121	0.0145
48	0	0.0203	0.0369	0.07	0.0613	0.0431	0.024	0.027	0.0376	0.0151	0.0345	0.0271	0.0623	0.061	0.0154	0.0168	0.0356	0.0136	0.0152	0.0183	0.0224	0.0251	0.0238	0.0184	0.0066	0.0177	0.0297	0.0728	0.0896	0.0109	0.018	0.0232	0.0099	0.0324	0.0354	0.038	0.0237	0.1017	0.0466	0.0537	0.0673	0.0403	0.0292	0.0431	0.1493	0.1243	0.0258	0.0806	0.0663
49	1	0.0345	0.0194	0.0759	0.0723	0.0373	0.1416	0.0627	0.0128	0.0134	0.0302	0.0524	0.023	0.0404	0.0406	0.0425	0.0153	0.0167	0.077	0.0598	0.0546	0.0689	0.0444	0.0573	0.0173	0.0355	0.0376	0.0383	0.0413	0.0229	0.0253	0.0321	0.0148	0.0142	0.0374	0.0376	0.0301	0.0745	0.0727	0.0701	0.0467	0.0606	0.0427	0.0464	0.0429	0.0389	0.0471	0.0416	0.0665
50	0	0.0115	0.0883	0.219	0.124	0.0217	0.0363	0.0251	0.0131	0.0171	0.0151	0.0176	0.0132	0.0203	0.0204	0.0177	0.0143	0.0186	0.0306	0.0207	0.0131	0.0175	0.0215	0.0296	0.0415	0.0239	0.014	0.0271	0.0349	0.0171	0.0763	0.0147	0.0158	0.016	0.008	0.0124	0.015	0.0169	0.0262	0.0222	0.031	0.0131	0.0143	0.017	0.0175	0.0133	0.0151	0.0112	0.0192
51	0	0.0271	0.054	0.0867	0.0812	0.0541	0.0419	0.0316	0.0617	0.0481	0.042	0.0252	0.0636	0.0314	0.0152	0.0716	0.0772	0.0338	0.032	0.0342	0.04	0.0185	0.0176	0.0991	0.0997	0.0505	0.0472	0.0565	0.0567	0.0268	0.0837	0.0194	0.0151	0.0609	0.0696	0.0047	0.0142	0.0131	0.0349	0.0913	0.0221	0.0584	0.044	0.0438	0.0243	0.0164	0.0245	0.0239	0.0614
52	1	0.0383	0.0635	0.2195	0.2299	0.0572	0.0436	0.0627	0.067	0.0424	0.0796	0.0269	0.0386	0.0343	0.0653	0.0925	0.0945	0.0375	0.1651	0.0513	0.0801	0.0852	0.1395	0.1855	0.0964	0.0685	0.0426	0.0892	0.079	0.1013	0.1049	0.0485	0.0526	0.0824	0.0413	0.0291	0.0458	0.0493	0.1221	0.0858	0.1453	0.1327	0.0474	0.0326	0.0714	0.0588	0.0982	0.1344	0.162
53	1	0.0223	0.0412	0.2572	0.3645	0.0468	0.056	0.0307	0.0229	0.0447	0.0191	0.0259	0.0705	0.038	0.0303	0.026	0.0434	0.0381	0.0135	0.0303	0.0388	0.0473	0.0419	0.0193	0.0456	0.0151	0.0425	0.0306	0.0364	0.0166	0.0236	0.0534	0.0246	0.0713	0.0762	0.0213	0.1079	0.0205	0.0372	0.051	0.0402	0.0325	0.0303	0.0292	0.036	0.0391	0.0935	0.0748	0.1091
54	0	0.0308	0.0751	0.2583	0.2403	0.0427	0.0197	0.0822	0.0458	0.0371	0.0371	0.0638	0.0801	0.1142	0.1097	0.0683	0.0398	0.0218	0.0609	0.0442	0.036	0.0551	0.0806	0.0894	0.0692	0.0172	0.07	0.03	0.0699	0.0432	0.0785	0.0288	0.0822	0.0557	0.0216	0.0343	0.0462	0.0535	0.0439	0.0599	0.0267	0.0631	0.0398	0.0714	0.0579	0.0725	0.0836	0.0944	0.077
55	0	0.0349	0.0432	0.0955	0.06	0.0206	0.0173	0.145	0.1139	0.0139	0.0797	0.0137	0.0662	0.0864	0.0368	0.0297	0.2028	0.0905	0.0969	0.1305	0.0723	0.0906	0.0904	0.0972	0.047	0.0461	0.0753	0.0565	0.037	0.0611	0.0918	0.0257	0.0299	0.0172	0.031	0.0568	0.0299	0.0627	0.0188	0.0454	0.0547	0.0795	0.039	0.0878	0.0644	0.0592	0.0304	0.0469	0.0639
56	1	0.0079	0.0814	0.1105	0.0413	0.0397	0.106	0.0145	0.0126	0.0125	0.014	0.013	0.0168	0.0203	0.0168	0.0161	0.0119	0.0171	0.0096	0.0145	0.0107	0.0138	0.0126	0.0137	0.0114	0.0111	0.0115	0.0139	0.0122	0.0139	0.0128	0.0113	0.0126	0.0154	0.013	0.0136	0.0084	0.0295	0.0164	0.0105	0.0164	0.016	0.0198	0.0114	0.02	0.0212	0.015	0.0197	0.0139
57	1	0.143	0.1357	0.1575	0.109	0.0297	0.0629	0.1049	0.1794	0.1876	0.1112	0.1179	0.1386	0.1614	0.1024	0.1684	0.101	0.0833	0.2175	0.1448	0.1521	0.1806	0.0969	0.2093	0.2936	0.4097	0.3021	0.268	0.4583	0.1578	0.3701	0.3294	0.141	0.2949	0.2903	0.1937	0.493	0.1336	0.3313	0.2561	0.1669	0.3835	0.1894	0.0656	0.1158	0.2908	0.3828	0.1874	0.3689
58	0	0.0116	0.0161	0.2376	0.2417	0.0268	0.0369	0.0235	0.0275	0.0231	0.0109	0.0162	0.0289	0.0174	0.0135	0.0094	0.0147	0.016	0.0373	0.016	0.0252	0.0232	0.0331	0.0333	0.0392	0.0222	0.0257	0.0211	0.0346	0.0305	0.0287	0.0264	0.0333	0.0321	0.032	0.0242	0.0188	0.0169	0.0321	0.0384	0.0349	0.0138	0.0291	0.0298	0.0282	0.0186	0.0272	0.0247	0.0198
59	1	0.0159	0.0361	0.1176	0.1464	0.0281	0.0278	0.02	0.0181	0.0418	0.0374	0.0551	0.0162	0.0458	0.0359	0.0102	0.0197	0.0274	0.0305	0.0554	0.0136	0.0226	0.0146	0.0154	0.0178	0.0316	0.0284	0.0273	0.0364	0.0278	0.0361	0.0636	0.0856	0.0288	0.0629	0.0231	0.0105	0.0348	0.0221	0.0405	0.0207	0.0309	0.035	0.0534	0.0439	0.0471	0.031	0.0159	0.0143
60	0	0.0089	0.0277	0.0529	0.0364	0.0208	0.082	0.0148	0.021	0.0065	0.0154	0.0156	0.0171	0.0179	0.0148	0.0161	0.0107	0.0101	0.0256	0.0171	0.0134	0.0302	0.027	0.0342	0.0185	0.0112	0.0141	0.0086	0.0252	0.0519	0.0231	0.0251	0.0129	0.0106	0.0164	0.0106	0.0116	0.0117	0.0107	0.0329	0.0218	0.019	0.0142	0.0188	0.0152	0.0161	0.0171	0.0136	0.0078
61	1	0.013	0.0484	0.169	0.1791	0.0791	0.0374	0.0145	0.0203	0.015	0.0252	0.0591	0.0267	0.0192	0.0308	0.0257	0.0335	0.0126	0.0214	0.0533	0.0165	0.0174	0.0442	0.0238	0.0149	0.0118	0.0317	0.0112	0.0152	0.0173	0.0212	0.0176	0.0193	0.023	0.0163	0.0267	0.0145	0.0841	0.0154	0.0154	0.0284	0.058	0.0488	0.0206	0.0921	0.0605	0.0137	0.013	0.0283
62	1	0.0122	0.1068	0.2492	0.2565	0.0537	0.0272	0.0148	0.0368	0.0189	0.0267	0.0181	0.0227	0.0469	0.0141	0.0246	0.0234	0.0175	0.029	0.0221	0.0125	0.0243	0.0109	0.0313	0.0145	0.0175	0.0167	0.0324	0.0119	0.0379	0.011	0.0361	0.0191	0.0326	0.0436	0.0085	0.0189	0.0333	0.0343	0.0333	0.0096	0.0247	0.0246	0.0289	0.0139	0.0142	0.0372	0.0277	0.0196
63	1	0.0487	0.0817	0.0732	0.0835	0.0502	0.025	0.0728	0.0812	0.0963	0.0342	0.0585	0.1565	0.0878	0.0536	0.0284	0.0725	0.1306	0.0775	0.0768	0.1592	0.1146	0.0681	0.0434	0.1595	0.1648	0.0842	0.2383	0.1696	0.1099	0.0988	0.031	0.1008	0.1594	0.1398	0.0211	0.0145	0.0288	0.0836	0.1192	0.0175	0.0226	0.1327	0.115	0.0527	0.0222	0.2885	0.0898	0.0599
64	1	0.0298	0.0606	0.123	0.1319	0.0296	0.038	0.0987	0.0944	0.0434	0.0933	0.1307	0.04	0.0784	0.0627	0.0447	0.0798	0.0342	0.0613	0.1262	0.0378	0.0677	0.0705	0.051	0.0408	0.0733	0.1176	0.0152	0.0465	0.0203	0.0493	0.0699	0.0925	0.0441	0.0518	0.0501	0.0448	0.08	0.0326	0.0362	0.0227	0.0813	0.0437	0.0519	0.0342	0.0484	0.0622	0.0637	0.0323
65	1	0.011	0.0657	0.1657	0.1034	0.0541	0.0437	0.0543	0.0506	0.0096	0.0161	0.0318	0.0277	0.0233	0.0343	0.0196	0.0265	0.0187	0.02	0.0268	0.0127	0.0127	0.0165	0.0263	0.0202	0.0142	0.0109	0.0329	0.0203	0.0519	0.0359	0.0161	0.0061	0.0098	0.0151	0.0164	0.0241	0.0231	0.0132	0.02	0.0225	0.0187	0.0249	0.0325	0.039	0.0202	0.0263	0.0093	0.027
66	1	0.0129	0.0255	0.0436	0.0442	0.025	0.0153	0.0375	0.0229	0.0116	0.0244	0.043	0.0129	0.0203	0.0217	0.0171	0.0464	0.0122	0.0351	0.0412	0.0185	0.0137	0.0377	0.0276	0.0313	0.021	0.029	0.0174	0.0225	0.014	0.02	0.0209	0.0082	0.0139	0.0082	0.0122	0.0145	0.0504	0.0188	0.0266	0.0257	0.024	0.0162	0.0085	0.0252	0.0226	0.0227	0.029	0.0391
67	0	0.0133	0.0207	0.0527	0.0537	0.0422	0.0435	0.0491	0.0517	0.0117	0.0144	0.0462	0.0492	0.0133	0.0236	0.0219	0.047	0.0344	0.0291	0.0782	0.0402	0.0396	0.0288	0.021	0.031	0.0276	0.0516	0.0211	0.0306	0.0277	0.0174	0.0119	0.0253	0.0426	0.0108	0.0192	0.0133	0.019	0.0157	0.0212	0.0233	0.0295	0.045	0.0305	0.0537	0.0298	0.03	0.0187	0.0162
68	0	0.0162	0.0877	0.0604	0.025	0.0256	0.0136	0.0452	0.0719	0.0208	0.0421	0.0241	0.0423	0.046	0.0381	0.0391	0.106	0.06	0.0103	0.0115	0.0265	0.0348	0.0308	0.0165	0.014	0.0348	0.0163	0.0616	0.0416	0.0418	0.028	0.0307	0.0205	0.0217	0.0365	0.0427	0.0355	0.0237	0.0132	0.0372	0.0315	0.0275	0.0198	0.0141	0.0151	0.0218	0.0453	0.0267	0.0277
69	1	0.0229	0.045	0.0687	0.0478	0.0216	0.0357	0.0365	0.0269	0.0304	0.0422	0.0379	0.0426	0.0548	0.0927	0.0327	0.0607	0.0378	0.0463	0.0233	0.0411	0.0356	0.0583	0.0715	0.0296	0.0335	0.0169	0.02	0.016	0.0607	0.0712	0.0258	0.0313	0.038	0.0731	0.0699	0.0189	0.045	0.0357	0.0281	0.0438	0.0483	0.0365	0.0587	0.0632	0.0768	0.0599	0.0831	0.0587
70	1	0.0223	0.1332	0.2788	0.2004	0.0399	0.0245	0.0583	0.0881	0.0566	0.0537	0.1242	0.0492	0.0536	0.0191	0.0611	0.0972	0.0183	0.0579	0.1082	0.0264	0.0181	0.0354	0.0635	0.0147	0.0397	0.1314	0.0558	0.0511	0.0281	0.0815	0.0425	0.0654	0.0647	0.0598	0.0299	0.0382	0.0921	0.0512	0.0461	0.0508	0.0557	0.0518	0.0928	0.0323	0.0924	0.0338	0.0188	0.0488
71	1	0.0107	0.067	0.2173	0.0966	0.0302	0.0804	0.033	0.044	0.0262	0.0275	0.0261	0.0191	0.0173	0.0188	0.0347	0.0282	0.017	0.016	0.0145	0.016	0.0261	0.0133	0.0269	0.0389	0.0187	0.0275	0.0256	0.0163	0.0162	0.0542	0.0216	0.0181	0.0168	0.0255	0.0232	0.0235	0.0274	0.0185	0.0196	0.0138	0.0216	0.0169	0.0213	0.0164	0.0193	0.0218	0.0184	0.0145
72	0	0.02	0.1713	0.3051	0.1068	0.0432	0.0316	0.022	0.0324	0.0157	0.0557	0.0419	0.0559	0.0177	0.0584	0.0372	0.0273	0.0405	0.0764	0.0258	0.0662	0.0453	0.0535	0.0617	0.0453	0.0477	0.0312	0.0234	0.0424	0.051	0.0208	0.0637	0.0387	0.0181	0.0223	0.0875	0.0265	0.0679	0.0385	0.0262	0.0454	0.058	0.0224	0.0204	0.0609	0.0751	0.032	0.1063	0.0414
73	0	0.0174	0.0399	0.1252	0.0638	0.0436	0.0456	0.088	0.0328	0.0229	0.0402	0.0385	0.0494	0.0433	0.052	0.0679	0.0237	0.0141	0.0384	0.0327	0.0426	0.0405	0.0316	0.0365	0.0171	0.0296	0.0249	0.0327	0.0219	0.018	0.0112	0.024	0.0112	0.0111	0.0201	0.0187	0.0232	0.0272	0.0312	0.0336	0.0187	0.0848	0.0418	0.0277	0.0263	0.0244	0.0445	0.048	0.012
74	1	0.0103	0.135	0.2298	0.0897	0.0375	0.0306	0.0347	0.0133	0.009	0.0236	0.015	0.0119	0.0188	0.0166	0.0111	0.0302	0.0319	0.0341	0.0078	0.0103	0.0467	0.0423	0.0188	0.0047	0.0201	0.0162	0.012	0.0067	0.0102	0.0104	0.0236	0.0238	0.007	0.0096	0.0165	0.0161	0.0339	0.0263	0.0222	0.0474	0.075	0.0126	0.0247	0.0284	0.0165	0.0098	0.0126	0.0089
75	0	0.019	0.0474	0.1154	0.1239	0.0528	0.0415	0.0448	0.0535	0.0655	0.0762	0.0578	0.0323	0.0287	0.0517	0.0764	0.0564	0.0299	0.0724	0.0363	0.0296	0.0498	0.0566	0.0809	0.0576	0.0475	0.0653	0.0319	0.0202	0.0282	0.0545	0.047	0.0497	0.0508	0.0351	0.036	0.0593	0.0742	0.0388	0.028	0.0197	0.0373	0.036	0.0571	0.0667	0.0761	0.0207	0.0205	0.0378
76	0	0.0173	0.0739	0.1589	0.1147	0.0517	0.057	0.0176	0.0367	0.0165	0.0521	0.0394	0.023	0.0094	0.0536	0.0847	0.027	0.0261	0.0414	0.0301	0.0222	0.0116	0.0337	0.0571	0.056	0.0416	0.0347	0.107	0.0031	0.0237	0.0445	0.0482	0.0213	0.0355	0.0131	0.0463	0.0794	0.0132	0.0499	0.062	0.0318	0.0206	0.0412	0.0252	0.0207	0.0154	0.0409	0.0216	0.0349
77	0	0.0217	0.0424	0.0846	0.066	0.0217	0.0165	0.0492	0.0799	0.0521	0.0335	0.0814	0.0354	0.0438	0.0642	0.07	0.0732	0.0323	0.0381	0.101	0.0526	0.0401	0.069	0.0825	0.0438	0.0313	0.0462	0.0236	0.0336	0.0306	0.0348	0.0647	0.1156	0.0297	0.0494	0.0498	0.0249	0.0591	0.0438	0.0302	0.0564	0.054	0.0594	0.0473	0.05	0.0171	0.0195	0.0472	0.0453
78	0	0.0173	0.0449	0.0323	0.0209	0.0161	0.0418	0.0415	0.0297	0.0272	0.0305	0.0192	0.034	0.017	0.0203	0.0334	0.053	0.0306	0.0573	0.0295	0.0405	0.0357	0.0596	0.0548	0.0247	0.0959	0.0165	0.0298	0.0465	0.0501	0.0891	0.0203	0.0251	0.021	0.0286	0.0194	0.0227	0.0238	0.0415	0.0268	0.0308	0.0406	0.0333	0.0146	0.0151	0.0353	0.0312	0.0575	0.0423
79	1	0.013	0.0502	0.1924	0.2553	0.092	0.0932	0.0519	0.0287	0.0218	0.0123	0.0248	0.0127	0.0399	0.0507	0.04	0.0165	0.0316	0.0115	0.0393	0.0105	0.025	0.0327	0.0212	0.0263	0.0091	0.0457	0.0134	0.0589	0.0517	0.0185	0.0141	0.0193	0.0207	0.0219	0.039	0.0296	0.0214	0.0186	0.0207	0.0231	0.0186	0.0222	0.0291	0.0428	0.0352	0.0356	0.0401	0.0256
80	0	0.0093	0.0676	0.2265	0.0994	0.0523	0.0667	0.0268	0.033	0.0152	0.0143	0.02	0.0178	0.0198	0.0141	0.0207	0.0326	0.0187	0.0121	0.0183	0.0156	0.0036	0.0299	0.0244	0.0211	0.026	0.0298	0.0232	0.0328	0.0225	0.0215	0.0189	0.0116	0.0277	0.0193	0.0197	0.0144	0.0102	0.0261	0.0241	0.0229	0.0142	0.0201	0.0068	0.0287	0.0165	0.0282	0.024	0.0297
81	1	0.024	0.0897	0.1163	0.0849	0.0688	0.1112	0.0277	0.0418	0.0408	0.0301	0.0352	0.0296	0.0444	0.0214	0.0733	0.0822	0.0292	0.0549	0.0675	0.0361	0.0236	0.0323	0.0928	0.0463	0.0376	0.0393	0.0533	0.0505	0.0293	0.0989	0.0299	0.0235	0.0321	0.0267	0.0237	0.0824	0.0435	0.0299	0.042	0.0249	0.0504	0.0507	0.0422	0.0293	0.0784	0.0262	0.0267	0.0608
82	0	0.0095	0.0371	0.1034	0.1022	0.0443	0.0413	0.0181	0.0331	0.0074	0.0094	0.0117	0.0231	0.0181	0.0154	0.0208	0.0316	0.0095	0.0102	0.021	0.039	0.022	0.0183	0.028	0.0079	0.0167	0.0258	0.024	0.011	0.0159	0.016	0.0206	0.0096	0.0167	0.0296	0.0323	0.0372	0.0142	0.0213	0.0064	0.01	0.024	0.0265	0.0226	0.0147	0.0136	0.0332	0.0217	0.0365
83	0	0.0142	0.0409	0.0835	0.0709	0.0269	0.0142	0.0272	0.0212	0.015	0.0222	0.0203	0.0247	0.025	0.0268	0.0223	0.0194	0.0354	0.0237	0.0314	0.022	0.0191	0.0169	0.0213	0.0307	0.0281	0.0315	0.0337	0.0394	0.0264	0.02	0.0209	0.022	0.0395	0.0167	0.0267	0.0358	0.0206	0.0302	0.0262	0.013	0.0198	0.0404	0.0267	0.0121	0.0329	0.0355	0.0306	0.0167
84	1	0.03	0.0555	0.0419	0.0792	0.0363	0.0793	0.0699	0.0862	0.0217	0.0641	0.0322	0.1011	0.1135	0.0776	0.0437	0.0525	0.0369	0.0421	0.0363	0.0831	0.1082	0.0686	0.0526	0.0272	0.0252	0.0268	0.113	0.1126	0.1074	0.0571	0.016	0.031	0.0362	0.0193	0.0424	0.0236	0.0403	0.0328	0.034	0.0298	0.0404	0.0222	0.0259	0.0303	0.0398	0.1129	0.0883	0.0474
85	1	0.0271	0.0765	0.1334	0.2083	0.0794	0.0646	0.0285	0.0229	0.0418	0.0394	0.0924	0.0211	0.0485	0.0348	0.0635	0.0304	0.0441	0.0419	0.0305	0.0625	0.0694	0.0366	0.0582	0.0171	0.039	0.1242	0.0302	0.0332	0.0395	0.061	0.0428	0.0632	0.0549	0.0456	0.0317	0.1039	0.052	0.0488	0.0532	0.0358	0.0714	0.0491	0.099	0.0277	0.0836	0.045	0.0535	0.0613
86	0	0.0185	0.052	0.0502	0.1262	0.0461	0.0218	0.0379	0.0683	0.021	0.0422	0.0219	0.0387	0.0391	0.0618	0.0724	0.0471	0.0374	0.0489	0.04	0.0365	0.035	0.054	0.0268	0.0347	0.0312	0.0465	0.0215	0.0142	0.0248	0.0325	0.0334	0.0299	0.0343	0.0197	0.0141	0.0603	0.0454	0.0257	0.0316	0.0439	0.0325	0.045	0.0427	0.0297	0.0278	0.0731	0.0496	0.0437
87	1	0.0168	0.0696	0.1946	0.1139	0.0385	0.0539	0.0343	0.0145	0.0279	0.0178	0.0224	0.0469	0.0344	0.0443	0.0318	0.0363	0.0259	0.019	0.0212	0.03	0.0547	0.0627	0.0387	0.0143	0.0349	0.0218	0.0691	0.0349	0.0313	0.0365	0.0255	0.0211	0.0558	0.0396	0.014	0.0124	0.0301	0.0243	0.0223	0.018	0.0263	0.0262	0.0241	0.0292	0.0336	0.0719	0.0475	0.0289
88	0	0.011	0.0658	0.3031	0.3299	0.0504	0.1119	0.0565	0.0412	0.0144	0.0437	0.0239	0.0155	0.0236	0.0739	0.0474	0.0345	0.0145	0.0332	0.0109	0.0235	0.0187	0.0603	0.0399	0.0486	0.0249	0.0165	0.0361	0.0376	0.0318	0.0141	0.0133	0.0222	0.0079	0.0339	0.0524	0.0151	0.0292	0.013	0.0161	0.0087	0.0218	0.0107	0.0217	0.0568	0.0586	0.0234	0.0163	0.0057
89	0	0.0411	0.0286	0.1706	0.1402	0.0451	0.0671	0.0333	0.071	0.0416	0.1015	0.0203	0.0477	0.0451	0.0512	0.0588	0.0587	0.0273	0.0649	0.0242	0.0441	0.0579	0.058	0.0325	0.0467	0.104	0.0307	0.0645	0.132	0.2113	0.0275	0.127	0.0243	0.0239	0.0377	0.0523	0.0601	0.0292	0.1981	0.1434	0.1455	0.1085	0.0339	0.024	0.0359	0.0216	0.0742	0.1156	0.0856
90	0	0.0703	0.0835	0.1492	0.2188	0.063	0.1696	0.1272	0.1672	0.137	0.201	0.2471	0.1534	0.2308	0.1717	0.2509	0.1926	0.1609	0.2153	0.162	0.1358	0.1722	0.1528	0.2274	0.3039	0.1148	0.2994	0.1488	0.1255	0.0496	0.0524	0.1329	0.2364	0.0914	0.1323	0.1078	0.1864	0.2244	0.1476	0.1186	0.1509	0.0987	0.1837	0.2823	0.1465	0.1607	0.1117	0.0584	0.1038
91	1	0.0259	0.0914	0.2547	0.2037	0.0517	0.046	0.1178	0.0894	0.0353	0.0807	0.0813	0.0409	0.0406	0.087	0.0408	0.1352	0.0202	0.1032	0.1318	0.0639	0.0442	0.082	0.0572	0.0478	0.0413	0.0989	0.019	0.0483	0.0578	0.0536	0.0331	0.0308	0.0235	0.0329	0.0417	0.0503	0.1076	0.0411	0.0323	0.0637	0.0792	0.026	0.0261	0.0862	0.0366	0.0183	0.0414	0.0259
92	1	0.0234	0.0864	0.3379	0.2957	0.0484	0.0106	0.0373	0.029	0.0166	0.028	0.0208	0.0429	0.0293	0.0122	0.0277	0.0263	0.0264	0.0623	0.023	0.0655	0.0438	0.0396	0.0742	0.026	0.1172	0.0497	0.051	0.0635	0.0753	0.0762	0.0186	0.0118	0.0502	0.0204	0.0111	0.0357	0.0137	0.0431	0.0544	0.0387	0.0633	0.0191	0.0212	0.0213	0.015	0.033	0.0744	0.0326
93	1	0.0142	0.1492	0.2705	0.1192	0.0576	0.0435	0.0182	0.0354	0.0195	0.0286	0.0238	0.0236	0.0263	0.0105	0.0306	0.0174	0.0185	0.0273	0.0195	0.0176	0.0153	0.0143	0.0286	0.0217	0.0618	0.0597	0.0216	0.0282	0.0298	0.0461	0.0618	0.0756	0.0103	0.023	0.0231	0.047	0.0185	0.0335	0.025	0.0274	0.0241	0.0333	0.0339	0.0281	0.0422	0.025	0.0163	0.0558
94	1	0.0159	0.1256	0.2983	0.1365	0.0229	0.0406	0.0255	0.0346	0.0167	0.0202	0.0269	0.0375	0.021	0.0219	0.0397	0.0222	0.0338	0.0259	0.0346	0.0209	0.0197	0.0425	0.0502	0.038	0.0244	0.0359	0.025	0.0258	0.0281	0.0405	0.0133	0.0278	0.0305	0.0223	0.016	0.0251	0.0168	0.0331	0.0161	0.0174	0.0197	0.0408	0.0112	0.0143	0.0226	0.0174	0.0176	0.0255
[truncated: 228 more columns]

## Sheet: Rest0Graph
ID	Group	max_deg delta	max_deg theta	max_deg lowalpha	max_deg upperalpha	max_deg beta	max_deg gamma	BC delta	BC theta	BC lowalpha	BC upperalpha	BC beta	BC gamma	ecc delta	ecc theta	ecc lowalpha	ecc upperalpha	ecc beta	ecc gamma	diameter delta	diameter theta	diameter lowalpha	diameter upperalpha	diameter beta	diameter gamma	leaf delta	leaf theta	leaf lowalpha	leaf upperalpha	leaf beta	leaf gamma	th delta	th theta	th lowalpha	th upperalpha	th beta	th gamma	Eglob delta	Eglob theta	Eglob lowalpha	Eglob upperalpha	Eglob beta	Eglob gamma	path delta	path theta	path lowalpha	path upperalpha	path beta	path gamma
1	0	0.0833	0.2333	0.1333	0.2333	0.0833	0.1	0.0885	0.0639	0.1221	0.0671	0.1003	0.1	0.1805	0.1421	0.2842	0.1486	0.2037	0.224	0.2373	0.1864	0.3898	0.2034	0.2542	0.3051	0.4576	0.6271	0.4746	0.5424	0.4576	0.4915	0.3298	0.3968	0.3599	0.3434	0.3369	0.3603	0.0736	0.3384	0.562	0.3073	0.0749	0.1456	1.0083	1.0124	1.0072	1.1255	1.4557	0.898
2	1	0.1	0.1	0.0833	0.0833	0.0833	0.1	0.1072	0.1136	0.1066	0.1012	0.1038	0.0962	0.2305	0.2556	0.2141	0.2203	0.213	0.2147	0.3051	0.3559	0.2712	0.2881	0.2712	0.2881	0.4407	0.3729	0.4237	0.4746	0.4237	0.4746	0.333	0.2897	0.3304	0.406	0.2957	0.3738	0.2576	0.2343	0.3516	0.3469	0.1554	0.0984	0.9628	1.029	1.0582	1.0436	1.1908	1.1373
3	0	0.1167	0.0833	0.1	0.1	0.1167	0.1833	0.1137	0.0931	0.0991	0.0968	0.0976	0.102	0.2475	0.1935	0.2209	0.1864	0.2023	0.2251	0.322	0.2542	0.2881	0.2373	0.2542	0.2881	0.5254	0.4746	0.4237	0.4915	0.5593	0.5254	0.4261	0.3651	0.3197	0.3367	0.4303	0.4128	0.1119	0.2691	0.1546	0.2744	0.311	0.438	1.1337	1.0476	1.1894	1.1851	1.0094	1.0339
4	0	0.0833	0.1333	0.1	0.1	0.1833	0.0833	0.1686	0.1305	0.1007	0.1055	0.0839	0.1234	0.3528	0.2718	0.1873	0.1952	0.178	0.2715	0.4576	0.339	0.2373	0.2373	0.2203	0.3559	0.4068	0.4746	0.4407	0.4746	0.5424	0.4068	0.3201	0.3908	0.3136	0.3641	0.3362	0.3505	0.107	0.1901	0.3101	0.3953	0.2255	0.1604	1.0662	1.3388	1.1884	0.9933	1.0826	1.0079
5	0	0.0667	0.1	0.1167	0.1167	0.1333	0.1167	0.1195	0.1021	0.1075	0.1394	0.0826	0.0965	0.2314	0.222	0.2294	0.3124	0.1938	0.1949	0.2881	0.2881	0.2881	0.4068	0.2712	0.2542	0.3898	0.4068	0.5593	0.4915	0.5254	0.4407	0.298	0.3299	0.4575	0.4172	0.3733	0.3357	0.0452	0.1184	0.2932	0.5033	0.1577	0.1455	1.0556	1.154	1.0219	1.0209	1.2175	1.4211
6	0	0.1167	0.0833	0.1167	0.0833	0.1333	0.1	0.1057	0.1041	0.1039	0.1271	0.0906	0.0989	0.2189	0.2268	0.2271	0.2802	0.1754	0.2184	0.2712	0.2881	0.2881	0.3559	0.2203	0.2881	0.5254	0.4746	0.4746	0.3898	0.4746	0.4746	0.4221	0.3174	0.3467	0.3013	0.3378	0.4064	0.2386	0.109	0.4199	0.3444	0.0604	0.1032	1.21	0.9914	1.0326	1.1648	1.193	1.0685
7	1	0.0667	0.1167	0.1167	0.1667	0.1333	0.1	0.1074	0.1018	0.1034	0.1028	0.0771	0.1007	0.211	0.2184	0.2299	0.2246	0.1681	0.2161	0.2712	0.2712	0.3051	0.2881	0.2203	0.2881	0.4068	0.5254	0.5254	0.5085	0.5593	0.4407	0.3271	0.3758	0.4128	0.3756	0.3609	0.3139	0.0583	0.2355	0.5399	0.5327	0.3043	0.1628	1.0993	1.0234	1.0303	1.0334	1.0268	1.0927
8	0	0.1	0.0833	0.1333	0.15	0.1	0.1	0.093	0.1056	0.0874	0.0861	0.1147	0.1206	0.1915	0.2285	0.1879	0.1989	0.2593	0.2718	0.2542	0.3051	0.2542	0.2712	0.339	0.3559	0.4915	0.4576	0.4915	0.4576	0.4746	0.4576	0.3669	0.3673	0.3193	0.3012	0.3867	0.3947	0.0939	0.2414	0.4784	0.4919	0.0651	0.219	1.1012	1.0131	1.0235	1.0998	1.2231	0.9389
9	1	0.1	0.1	0.1	0.0833	0.0833	0.1	0.1147	0.0844	0.0999	0.1133	0.1146	0.1359	0.226	0.1698	0.2088	0.2415	0.2599	0.2802	0.2881	0.2203	0.2712	0.3051	0.339	0.3559	0.4237	0.4746	0.4407	0.3898	0.4237	0.4068	0.309	0.3155	0.3406	0.288	0.316	0.3204	0.157	0.2401	0.2165	0.1169	0.0542	0.0375	0.9742	1.0536	1.0411	1.1431	1.2043	1.2096
10	0	0.1	0.1	0.1667	0.1167	0.15	0.1	0.1128	0.0939	0.1101	0.0983	0.0878	0.1286	0.2362	0.1952	0.2364	0.2127	0.1831	0.2576	0.3051	0.2542	0.2881	0.2712	0.2373	0.339	0.5085	0.5085	0.5763	0.5085	0.5932	0.4576	0.3905	0.3819	0.4625	0.3662	0.4527	0.3349	0.1131	0.1227	0.2389	0.2672	0.1316	0.2357	0.9975	1.1824	1.2799	1.0985	1.3325	1.0706
11	1	0.0833	0.1	0.0833	0.1333	0.1	0.1	0.097	0.1076	0.0975	0.0913	0.0972	0.1095	0.1975	0.2153	0.2014	0.1862	0.1904	0.228	0.2542	0.2712	0.2542	0.2373	0.2373	0.2881	0.4915	0.5085	0.4407	0.5254	0.4746	0.5254	0.4028	0.3563	0.315	0.4053	0.3794	0.417	0.0545	0.1545	0.361	0.2156	0.163	0.2202	1.072	1.1267	1.1636	1.1251	1.0804	1.6843
12	1	0.1167	0.0833	0.0833	0.0833	0.0833	0.1333	0.1063	0.1032	0.0842	0.095	0.0927	0.0884	0.2237	0.2014	0.1644	0.1825	0.2003	0.1924	0.2881	0.2542	0.2034	0.2373	0.2542	0.2542	0.4915	0.4576	0.5424	0.4237	0.4237	0.5085	0.3819	0.3471	0.4406	0.3128	0.3158	0.3947	0.2492	0.2056	0.0955	0.1187	0.0611	0.3632	0.9734	1.1237	1.0176	1.038	1.1432	1.0872
13	1	0.0833	0.0833	0.0833	0.0833	0.1	0.0833	0.1191	0.1109	0.1094	0.0854	0.1099	0.1035	0.2542	0.2452	0.2206	0.1788	0.228	0.226	0.322	0.3051	0.2712	0.2203	0.2881	0.3051	0.4915	0.4576	0.4237	0.4068	0.5254	0.4407	0.3585	0.3369	0.3372	0.2719	0.4381	0.3533	0.0765	0.1336	0.4968	0.4501	0.1466	0.1215	1.0731	1.1214	1.071	1.0957	1.1127	1.1281
14	1	0.1	0.1833	0.15	0.2	0.1667	0.1	0.1024	0.0691	0.0968	0.0655	0.1012	0.0965	0.2124	0.1463	0.2153	0.1511	0.2088	0.1966	0.2712	0.1864	0.2712	0.2034	0.2712	0.2542	0.4915	0.6441	0.6102	0.6441	0.4915	0.4407	0.3657	0.4697	0.5327	0.4401	0.3967	0.359	0.0909	0.1768	0.5207	0.5676	0.2502	0.2813	0.9569	1.0332	1.0563	1.0134	1.0671	0.9613
15	0	0.1	0.0833	0.1167	0.1	0.0833	0.1	0.1442	0.1068	0.0954	0.11	0.1054	0.0931	0.3257	0.2198	0.215	0.2291	0.2203	0.2014	0.4407	0.2712	0.2881	0.2881	0.2712	0.2712	0.3559	0.4576	0.5593	0.4746	0.4407	0.4746	0.2692	0.3598	0.4154	0.4072	0.356	0.39	0.1547	0.1175	0.3502	0.3654	0.2364	0.1521	0.9994	1.1158	1.0886	1.137	1.0661	1.1341
16	1	0.1333	0.15	0.15	0.1	0.1333	0.0833	0.0941	0.0879	0.0744	0.0862	0.0708	0.1361	0.1819	0.1915	0.1466	0.1605	0.1449	0.2884	0.2373	0.2542	0.1864	0.2034	0.1864	0.3729	0.4237	0.4576	0.5424	0.5763	0.5424	0.3559	0.275	0.3127	0.3631	0.3825	0.336	0.3063	0.1346	0.2299	0.5106	0.4282	0.2556	0.0784	0.9944	1.0297	1.1034	1.0736	1.0951	1.0012
17	0	0.1333	0.0833	0.0833	0.0833	0.1	0.0833	0.1039	0.0997	0.1095	0.089	0.0967	0.1234	0.2085	0.2158	0.2263	0.1831	0.2071	0.2548	0.2712	0.2881	0.2881	0.2373	0.2712	0.322	0.5254	0.4068	0.4237	0.4915	0.5593	0.4407	0.3909	0.3181	0.3188	0.3438	0.4307	0.3168	0.1089	0.1468	0.5476	0.4729	0.2279	0.0766	1.032	1.1317	1.0339	1.0802	1.1411	1.0234
18	1	0.0833	0.0833	0.1333	0.1	0.0833	0.0833	0.1075	0.1133	0.1361	0.0999	0.0874	0.1069	0.2181	0.2322	0.3209	0.196	0.1746	0.2316	0.2881	0.2881	0.4407	0.2373	0.2203	0.3051	0.4068	0.4746	0.4407	0.4915	0.5085	0.4746	0.3077	0.3911	0.3165	0.3676	0.3747	0.3583	0.0788	0.2013	0.5816	0.4926	0.0772	0.1373	1.0247	1.1528	1.0641	1.0966	1.2815	0.8541
19	1	0.0833	0.1333	0.1333	0.1333	0.1	0.0833	0.1011	0.1056	0.0876	0.0864	0.1201	0.1467	0.2068	0.2155	0.202	0.1836	0.2746	0.3311	0.2542	0.2712	0.2712	0.2373	0.3729	0.4407	0.4746	0.5085	0.4576	0.4915	0.5254	0.4237	0.3668	0.3958	0.2939	0.3188	0.3943	0.3714	0.0494	0.2792	0.5242	0.5083	0.0953	0.0433	1.1902	1.0791	1.118	1.0661	1.2738	1.1624
20	1	0.1167	0.2333	0.2333	0.2	0.1667	0.0833	0.101	0.0672	0.0859	0.0701	0.1166	0.1129	0.2268	0.1458	0.191	0.1446	0.2661	0.2475	0.3051	0.1864	0.2542	0.1864	0.339	0.3051	0.4915	0.7119	0.5593	0.5593	0.5085	0.4576	0.3761	0.5501	0.3547	0.347	0.3592	0.3196	0.1177	0.1698	0.5023	0.4134	0.1862	0.1445	0.9843	1.0309	1.0312	1.0653	1.0775	0.9831
21	1	0.1	0.0667	0.0833	0.1333	0.15	0.1167	0.0988	0.1246	0.0901	0.0913	0.09	0.0819	0.2006	0.2573	0.1819	0.1757	0.1975	0.1791	0.2542	0.322	0.2373	0.2203	0.2542	0.2373	0.4746	0.4407	0.4915	0.4746	0.4915	0.5254	0.3577	0.3703	0.3519	0.2981	0.4102	0.4116	0.1062	0.0992	0.278	0.3645	0.1537	0.2393	1.0721	1.2071	1.0657	1.0625	1.0597	1.1023
22	1	0.1	0.1167	0.0667	0.0833	0.1	0.1	0.1026	0.094	0.1142	0.1058	0.0749	0.1219	0.2181	0.196	0.2373	0.2195	0.1486	0.2746	0.2881	0.2542	0.3051	0.2881	0.1864	0.3559	0.5085	0.4915	0.4237	0.4576	0.5593	0.4407	0.394	0.3685	0.312	0.341	0.3925	0.3762	0.1319	0.4111	0.2913	0.2708	0.1927	0.1721	1.1642	1.0692	1.1215	1.0542	1.1288	1.2341
23	1	0.1	0.0833	0.0833	0.1	0.1	0.0833	0.0985	0.0999	0.0948	0.1052	0.1036	0.0975	0.1963	0.2127	0.1944	0.2223	0.1932	0.2136	0.2542	0.2712	0.2542	0.2881	0.2373	0.2712	0.4576	0.4746	0.4746	0.5085	0.4237	0.4576	0.3183	0.4143	0.3256	0.4112	0.3067	0.341	0.1298	0.1661	0.3827	0.274	0.0717	0.1249	0.9442	1.0407	1.0078	1.11	1.1109	0.9809
24	0	0.0667	0.1333	0.0833	0.1167	0.1	0.0833	0.1198	0.1094	0.1156	0.0976	0.1019	0.1257	0.2655	0.2336	0.2395	0.2096	0.2254	0.2766	0.3559	0.3051	0.3051	0.2712	0.3051	0.3559	0.3729	0.3898	0.4915	0.4915	0.4746	0.4237	0.29	0.288	0.3926	0.399	0.3674	0.3575	0.1182	0.1692	0.3674	0.5291	0.1256	0.1836	1.0568	1.143	1.0198	1.009	1.0119	1.0733
25	0	0.0833	0.1167	0.1	0.0833	0.1167	0.0833	0.1078	0.1034	0.1057	0.1226	0.0929	0.1133	0.2237	0.2249	0.2042	0.2647	0.1992	0.2319	0.2881	0.2881	0.2542	0.339	0.2542	0.3051	0.4407	0.5085	0.5085	0.4068	0.4407	0.4237	0.3342	0.3973	0.3674	0.3265	0.3696	0.3219	0.1681	0.193	0.3622	0.2434	0.1776	0.2421	1.0146	1.1055	1.0345	1.026	1.0629	1.1418
26	1	0.1333	0.1	0.1167	0.1167	0.1167	0.1333	0.0878	0.0954	0.0993	0.1075	0.0994	0.1062	0.196	0.1836	0.2023	0.2393	0.2175	0.2424	0.2712	0.2373	0.2542	0.3051	0.2881	0.322	0.4068	0.4915	0.4746	0.5254	0.5424	0.4915	0.271	0.3504	0.3809	0.3684	0.4453	0.4075	0.1122	0.2925	0.3059	0.1686	0.1187	0.4014	1.0415	1.0019	1.0672	1.1143	1.1916	1.0565
27	1	0.1167	0.15	0.0833	0.1167	0.0667	0.1	0.0918	0.0893	0.099	0.0868	0.1114	0.1048	0.1655	0.204	0.1994	0.191	0.2218	0.2056	0.2034	0.2712	0.2542	0.2542	0.2712	0.2542	0.4576	0.5085	0.4576	0.4915	0.4068	0.4068	0.3514	0.3305	0.3273	0.3293	0.361	0.2942	0.1305	0.1875	0.2244	0.2731	0.086	0.0918	1.0894	1.0595	1.1503	1.1183	1.0909	1.1148
28	1	0.0833	0.1	0.15	0.1167	0.1167	0.0833	0.0853	0.0925	0.087	0.0807	0.0835	0.0966	0.1805	0.1958	0.185	0.1613	0.185	0.1958	0.2373	0.2542	0.2373	0.2034	0.2373	0.2542	0.4576	0.5085	0.5085	0.4915	0.5254	0.4746	0.3579	0.3659	0.3557	0.3203	0.4094	0.3805	0.0875	0.2257	0.5736	0.4748	0.1491	0.2143	1.0004	1.0667	0.9883	1.0868	1.217	1.043
29	0	0.0833	0.1	0.1333	0.0833	0.0833	0.0833	0.1084	0.0914	0.1042	0.134	0.0989	0.111	0.2621	0.1794	0.2294	0.3023	0.1895	0.2415	0.339	0.2203	0.3051	0.3898	0.2373	0.322	0.4407	0.4915	0.4576	0.4407	0.4407	0.4407	0.331	0.3679	0.3254	0.3674	0.3406	0.3345	0.1423	0.2428	0.2418	0.1805	0.1183	0.13	1.0286	1.0636	1.1508	1.1951	1.128	0.9832
30	0	0.0667	0.1	0.15	0.1	0.15	0.0833	0.1248	0.1234	0.0952	0.0956	0.0955	0.1162	0.2839	0.2669	0.1963	0.2048	0.1992	0.2698	0.3729	0.322	0.2542	0.2712	0.2542	0.3729	0.3898	0.4407	0.4576	0.5085	0.5593	0.3898	0.317	0.3342	0.3178	0.3965	0.4059	0.3152	0.0625	0.2125	0.48	0.4472	0.244	0.139	1.1141	1.117	1.0368	1.0088	0.9862	1.017
31	1	0.1	0.1333	0.1167	0.1833	0.2167	0.1667	0.128	0.1004	0.0908	0.0784	0.0563	0.1121	0.2636	0.1915	0.1915	0.1432	0.126	0.2285	0.322	0.2373	0.2542	0.1695	0.1695	0.2881	0.4915	0.4746	0.4915	0.6102	0.7119	0.5424	0.4353	0.3609	0.3424	0.4059	0.4582	0.4492	0.0701	0.109	0.4007	0.4033	0.1796	0.218	1.1316	1.2026	1.1189	1.0935	1.2699	1.1696
32	1	0.1	0.1167	0.0833	0.1167	0.0833	0.0833	0.1031	0.1026	0.1166	0.0908	0.1035	0.1178	0.2206	0.2169	0.2246	0.1969	0.2116	0.2503	0.2712	0.2712	0.2712	0.2542	0.2712	0.322	0.5254	0.5932	0.4746	0.4407	0.4407	0.4237	0.3916	0.4605	0.3568	0.2955	0.3533	0.3832	0.1492	0.251	0.5092	0.2302	0.0937	0.1376	1.0733	1.0855	1.0296	1.0652	1.207	1.028
33	1	0.0833	0.0667	0.1667	0.1333	0.1333	0.0667	0.1093	0.0899	0.1046	0.0803	0.0891	0.116	0.2246	0.1802	0.224	0.1624	0.2008	0.2311	0.2881	0.2203	0.3051	0.2034	0.2712	0.2881	0.4576	0.4237	0.5424	0.5763	0.6271	0.4237	0.3729	0.3171	0.36	0.4115	0.4963	0.343	0.0654	0.1223	0.5036	0.4679	0.1043	0.1053	1.3072	1.1934	0.997	0.9928	1.1154	1.2951
34	1	0.0833	0.1	0.0833	0.0833	0.1	0.1333	0.1231	0.0884	0.0981	0.1012	0.11	0.0888	0.2525	0.176	0.2155	0.189	0.2071	0.187	0.322	0.2203	0.2712	0.2373	0.2542	0.2373	0.3729	0.5254	0.4576	0.4576	0.4746	0.5254	0.3193	0.3832	0.3761	0.3492	0.3464	0.4039	0.0704	0.2107	0.1174	0.1977	0.1928	0.2201	1.1726	1.0188	1.1427	1.468	1.0852	1.108
35	1	0.0667	0.1167	0.0833	0.1	0.0833	0.0833	0.1286	0.1349	0.1469	0.0842	0.1141	0.1259	0.2568	0.2833	0.3243	0.1703	0.2486	0.2715	0.322	0.3559	0.4237	0.2203	0.322	0.3559	0.3898	0.5085	0.4746	0.5254	0.4407	0.3729	0.3167	0.4448	0.3984	0.3878	0.355	0.3021	0.1526	0.1533	0.3031	0.1681	0.0743	0.1923	1.1068	1.0825	1.0041	1.0033	1.1603	0.9714
36	1	0.0667	0.0833	0.0833	0.0833	0.0833	0.1	0.1439	0.1204	0.1073	0.1142	0.0947	0.1086	0.3082	0.2647	0.2229	0.2415	0.1935	0.2167	0.4068	0.3559	0.2881	0.322	0.2542	0.2712	0.3898	0.4068	0.4237	0.4407	0.4237	0.4068	0.2983	0.3289	0.3272	0.3471	0.3112	0.3487	0.2641	0.3082	0.4532	0.3101	0.1686	0.1805	1.0299	1.0808	1.1032	1.0692	1.0231	1.0637
37	0	0.0833	0.1167	0.1	0.1167	0.0833	0.1333	0.1147	0.0957	0.098	0.0989	0.0991	0.097	0.2424	0.2232	0.1992	0.2136	0.2023	0.2099	0.3051	0.3051	0.2542	0.2881	0.2542	0.2712	0.4746	0.5424	0.4915	0.5085	0.4746	0.5085	0.3641	0.4402	0.3705	0.3891	0.3728	0.3958	0.0408	0.0665	0.316	0.2572	0.1361	0.1427	1.2109	1.4274	1.0678	1.1052	1.063	1.2016
38	0	0.1	0.1	0.1	0.0833	0.1	0.0833	0.1013	0.0887	0.1023	0.106	0.1045	0.1176	0.2373	0.2028	0.2198	0.2206	0.2186	0.2407	0.322	0.2712	0.2881	0.2881	0.2712	0.322	0.4746	0.5593	0.4915	0.4068	0.4407	0.4237	0.3874	0.439	0.3487	0.3243	0.3281	0.3234	0.1065	0.2131	0.3415	0.2364	0.1186	0.1598	1.0541	1.1195	1.0913	1.1175	0.9476	0.9233
39	0	0.1	0.0833	0.0833	0.0833	0.0833	0.0833	0.1171	0.1128	0.1162	0.0933	0.1312	0.0911	0.25	0.2232	0.2588	0.1898	0.2847	0.1966	0.322	0.2712	0.339	0.2373	0.3729	0.2542	0.4407	0.4407	0.5085	0.4407	0.4407	0.4407	0.3863	0.3748	0.4096	0.3316	0.35	0.3437	0.0571	0.142	0.3202	0.2445	0.1071	0.212	1.102	1.1117	1.1045	1.2314	1.199	1.0427
40	1	0.1667	0.15	0.1	0.1	0.1167	0.1	0.0875	0.1199	0.0998	0.0904	0.1088	0.1126	0.1833	0.2655	0.2096	0.1825	0.248	0.2458	0.2373	0.339	0.2712	0.2373	0.339	0.339	0.5085	0.4576	0.5254	0.4746	0.5254	0.3898	0.3189	0.3919	0.3654	0.3708	0.4154	0.2967	0.1756	0.1943	0.4175	0.2134	0.1442	0.2063	1.0554	1.1176	1.0697	1.1001	1.147	1.0134
41	1	0.0667	0.1	0.1333	0.0833	0.0833	0.1833	0.1163	0.0837	0.1111	0.1026	0.1112	0.0824	0.2316	0.1833	0.2282	0.2181	0.2401	0.1983	0.2881	0.2373	0.2881	0.2881	0.322	0.2712	0.4407	0.5085	0.4576	0.4915	0.4407	0.5085	0.3781	0.3705	0.3346	0.3904	0.3253	0.3721	0.0398	0.2586	0.2681	0.2247	0.1687	0.2897	1.1485	1.0626	1.2	1.2222	1.1876	1.3868
42	1	0.1	0.0833	0.1	0.1667	0.0833	0.1167	0.1037	0.1153	0.0917	0.0923	0.1109	0.1209	0.2305	0.2302	0.2028	0.2068	0.2249	0.2692	0.3051	0.2881	0.2712	0.2712	0.2881	0.339	0.4407	0.4746	0.5254	0.5763	0.4746	0.5424	0.354	0.3552	0.4035	0.4363	0.3819	0.4505	0.0957	0.166	0.4222	0.4965	0.0891	0.2336	0.9795	1.0154	0.9978	1.0251	1.2252	0.983
43	0	0.1	0.15	0.1667	0.2167	0.1	0.1167	0.108	0.0685	0.1072	0.0692	0.1314	0.1199	0.2364	0.1441	0.2251	0.1514	0.2712	0.2565	0.3051	0.1864	0.2881	0.2034	0.3559	0.322	0.4407	0.5763	0.5085	0.5932	0.4407	0.3898	0.3239	0.3831	0.3951	0.4471	0.315	0.2696	0.1126	0.1569	0.398	0.4324	0.0498	0.1098	0.8664	1.3543	1.2362	1.1702	1.2041	0.9903
44	0	0.1	0.15	0.0833	0.1333	0.2667	0.1	0.1298	0.0732	0.1175	0.1244	0.0715	0.12	0.2836	0.1602	0.2446	0.2791	0.1726	0.2421	0.3729	0.2034	0.322	0.3729	0.2203	0.3051	0.3729	0.661	0.5254	0.4576	0.5424	0.4068	0.2924	0.5095	0.3842	0.3279	0.3529	0.3005	0.117	0.1484	0.3913	0.2842	0.2661	0.4033	1.0586	1.0964	1.0254	1.1276	1.1254	1.2205
45	0	0.1	0.1167	0.15	0.15	0.1	0.1333	0.11	0.1021	0.1052	0.102	0.0956	0.0964	0.2336	0.2243	0.2441	0.2234	0.2045	0.2059	0.3051	0.3051	0.3051	0.3051	0.2712	0.2542	0.4746	0.5254	0.4576	0.4407	0.5085	0.5254	0.3863	0.3471	0.318	0.3018	0.3915	0.405	0.0422	0.1233	0.116	0.1594	0.1516	0.3113	1.0832	1.0685	1.1178	1.1481	0.9516	0.8681
46	0	0.0833	0.0833	0.1	0.2333	0.1	0.1	0.1154	0.1225	0.1082	0.0872	0.134	0.1084	0.2545	0.2582	0.2356	0.2023	0.2621	0.2206	0.339	0.339	0.3051	0.2712	0.322	0.2712	0.3898	0.4576	0.4576	0.5085	0.4576	0.4746	0.3254	0.3566	0.402	0.3057	0.3768	0.3574	0.1264	0.2241	0.5493	0.3816	0.1319	0.2197	0.9956	0.9743	1.0164	1.0353	1.1951	1.2389
47	0	0.1167	0.15	0.2	0.1667	0.1167	0.0833	0.1157	0.1081	0.087	0.0733	0.0987	0.0963	0.2653	0.2314	0.1867	0.1672	0.198	0.2003	0.3559	0.3051	0.2373	0.2203	0.2373	0.2542	0.4068	0.5085	0.5085	0.6271	0.4915	0.4407	0.2997	0.3662	0.3652	0.4851	0.3528	0.2992	0.0642	0.1745	0.4991	0.4672	0.2	0.2409	1.1193	1.1563	1.0335	1.0307	1.0761	1.2439
48	0	0.1167	0.1667	0.0833	0.1	0.1	0.1	0.1235	0.0919	0.1083	0.1385	0.1109	0.0957	0.2692	0.2223	0.2164	0.2986	0.2178	0.1839	0.3559	0.3051	0.2712	0.3898	0.2712	0.2373	0.4407	0.5763	0.4407	0.4576	0.5593	0.4746	0.3468	0.4355	0.356	0.382	0.4557	0.3426	0.0967	0.1625	0.3575	0.2531	0.1769	0.0967	1.0594	1.1967	1.0926	1.277	1.0429	1.3326
49	1	0.1167	0.1167	0.0833	0.0833	0.1167	0.1	0.0789	0.0949	0.1069	0.1224	0.0886	0.1346	0.1675	0.2059	0.2155	0.2763	0.1904	0.2915	0.2203	0.2712	0.2712	0.3729	0.2542	0.3898	0.5254	0.4746	0.4068	0.3898	0.5424	0.4068	0.3774	0.3476	0.3082	0.3024	0.3751	0.3359	0.1607	0.0589	0.2597	0.2598	0.1413	0.3748	1.2239	1.2111	1.1038	1.0331	1.0483	1.1195
50	0	0.0833	0.15	0.1333	0.1667	0.1167	0.0833	0.1139	0.1011	0.0989	0.0767	0.1372	0.1113	0.2201	0.2251	0.2212	0.1633	0.3124	0.2299	0.2712	0.2881	0.2881	0.2034	0.4068	0.2881	0.4746	0.4915	0.5763	0.5593	0.4237	0.4068	0.3859	0.4151	0.4582	0.3386	0.3643	0.334	0.041	0.2134	0.553	0.3422	0.0847	0.1473	1.1571	1.0908	1.0068	1.2491	1.3003	1.178
51	0	0.0833	0.1167	0.1167	0.1	0.1	0.1	0.112	0.1045	0.0949	0.0942	0.0898	0.1106	0.2347	0.2325	0.1898	0.2234	0.163	0.2339	0.3051	0.3051	0.2373	0.3051	0.2034	0.2881	0.5085	0.5593	0.5085	0.5085	0.5085	0.5254	0.405	0.4579	0.3998	0.3846	0.3491	0.4343	0.1056	0.227	0.2751	0.2521	0.141	0.16	1.2097	1.2072	1.1651	1.1941	1.2667	0.9286
52	1	0.1333	0.1167	0.1333	0.1167	0.1167	0.1167	0.0994	0.0864	0.0966	0.0984	0.0933	0.1027	0.2023	0.1816	0.2331	0.2186	0.1949	0.235	0.2542	0.2373	0.2881	0.2712	0.2542	0.322	0.4915	0.5593	0.4915	0.4915	0.6102	0.4746	0.3622	0.3971	0.3327	0.3383	0.4343	0.3915	0.1469	0.1738	0.5308	0.4923	0.1405	0.1469	1.0407	1.1178	0.9928	1.0251	1.2248	1.2231
53	1	0.1167	0.1167	0.1167	0.1167	0.15	0.0833	0.0912	0.1002	0.1437	0.1129	0.0828	0.1128	0.1946	0.1932	0.3102	0.2444	0.1814	0.2285	0.2542	0.2373	0.3898	0.3051	0.2373	0.2881	0.5085	0.5763	0.5254	0.5932	0.5085	0.4576	0.4219	0.4347	0.4573	0.508	0.3152	0.3676	0.0918	0.1486	0.5392	0.5635	0.1269	0.2161	0.9937	1.0458	1.0337	1.0303	1.212	0.9927
54	0	0.1333	0.1167	0.2	0.1667	0.1167	0.1167	0.0942	0.0869	0.0932	0.1032	0.1084	0.1071	0.2068	0.1678	0.2175	0.2203	0.2322	0.2294	0.2712	0.2034	0.2881	0.2881	0.3051	0.3051	0.4237	0.5424	0.5424	0.5085	0.5763	0.4068	0.2748	0.3642	0.3886	0.3604	0.4502	0.3392	0.1252	0.22	0.5183	0.5026	0.1352	0.0769	1.0841	1.0988	1.0313	0.9983	1.1629	1.1914
55	0	0.1167	0.1167	0.1	0.0833	0.0833	0.1167	0.0954	0.0918	0.1471	0.1294	0.0968	0.1008	0.2209	0.1828	0.3257	0.2698	0.1895	0.2116	0.3051	0.2373	0.4237	0.339	0.2373	0.2712	0.3898	0.4915	0.4237	0.3729	0.4915	0.4237	0.2487	0.3744	0.3784	0.2803	0.3768	0.313	0.1661	0.1975	0.416	0.249	0.0729	0.0726	0.942	1.0418	1.0382	1.1122	1.2248	0.9994
56	1	0.0833	0.1667	0.1333	0.0667	0.1333	0.1167	0.1017	0.0788	0.0914	0.1653	0.1085	0.1021	0.1912	0.1607	0.2051	0.3754	0.2438	0.2116	0.2373	0.2034	0.2712	0.4915	0.322	0.2712	0.5085	0.5254	0.5593	0.4068	0.5424	0.5085	0.4062	0.3703	0.3721	0.3629	0.4218	0.3994	0.0192	0.2777	0.3865	0.1628	0.159	0.2804	1.1143	1.0155	1.0344	1.1778	1.0835	1.3187
57	1	0.15	0.1	0.2167	0.2167	0.1333	0.1167	0.0806	0.1054	0.0883	0.0984	0.0913	0.1173	0.1734	0.2138	0.1963	0.2311	0.1833	0.2424	0.2203	0.2712	0.2542	0.3051	0.2203	0.3051	0.5424	0.4915	0.5593	0.5254	0.6102	0.5085	0.4214	0.3993	0.433	0.3283	0.4361	0.4219	0.5096	0.3217	0.5365	0.4404	0.0981	0.2295	1.0513	1.1998	1.0628	1.1129	1.2825	1.0983
58	0	0.1167	0.1	0.1	0.1667	0.0833	0.1	0.1024	0.1248	0.1122	0.1281	0.0992	0.1147	0.2048	0.2822	0.2475	0.272	0.2056	0.2607	0.2542	0.3729	0.322	0.339	0.2712	0.339	0.4407	0.4576	0.4407	0.4915	0.4407	0.4407	0.351	0.353	0.3711	0.4197	0.3403	0.3095	0.034	0.0594	0.4263	0.4492	0.0877	0.1704	1.1481	1.0274	1.0848	1.0734	1.4792	1.1013
59	1	0.1	0.1	0.0833	0.1333	0.1333	0.0833	0.1151	0.1008	0.1312	0.0856	0.1194	0.1266	0.2407	0.1898	0.2613	0.1895	0.2559	0.2862	0.3051	0.2373	0.322	0.2542	0.322	0.3898	0.4237	0.4746	0.4237	0.5085	0.5085	0.3729	0.3426	0.3593	0.3561	0.3965	0.3965	0.272	0.0586	0.1089	0.3339	0.4058	0.0813	0.1174	1.1227	1.0686	1.0777	1.0687	1.4788	1.2735
60	0	0.1167	0.1167	0.0833	0.1167	0.1333	0.1	0.0937	0.1081	0.0957	0.1008	0.1026	0.1046	0.1935	0.2308	0.1879	0.2218	0.2438	0.2056	0.2373	0.2881	0.2373	0.2881	0.3051	0.2542	0.4746	0.3559	0.4068	0.5254	0.5254	0.4915	0.3552	0.2843	0.3463	0.431	0.405	0.4071	0.0298	0.1336	0.2029	0.1431	0.0636	0.3835	1.0071	1.0155	0.9899	1.2419	1.13	0.9528
61	1	0.1	0.15	0.0833	0.1333	0.1333	0.1333	0.1068	0.0957	0.1041	0.0863	0.0776	0.1004	0.222	0.2093	0.2218	0.1921	0.1537	0.2141	0.2881	0.2712	0.2881	0.2542	0.2034	0.2881	0.4576	0.4746	0.4746	0.5424	0.5593	0.4237	0.3295	0.3066	0.359	0.4284	0.3425	0.2734	0.057	0.1513	0.5279	0.5037	0.3391	0.1429	0.9968	1.0137	1.0256	1.055	1.0439	1.0035
62	1	0.0833	0.1	0.15	0.1	0.1	0.0833	0.098	0.0886	0.0947	0.0886	0.1003	0.1087	0.1867	0.1833	0.2113	0.1898	0.2121	0.2085	0.2373	0.2373	0.2712	0.2373	0.2712	0.2542	0.4068	0.5424	0.6271	0.4915	0.5593	0.4576	0.3181	0.4269	0.5239	0.3416	0.4443	0.3533	0.042	0.2445	0.5146	0.4966	0.1657	0.1176	1.0128	1.1344	1.0483	1.0779	1.06	1.0809
63	1	0.1167	0.2	0.1667	0.1167	0.1333	0.1	0.1093	0.0803	0.0894	0.1034	0.1119	0.1073	0.2514	0.1613	0.1935	0.2299	0.2458	0.2037	0.339	0.2034	0.2542	0.2881	0.322	0.2542	0.5085	0.4746	0.5763	0.4746	0.5254	0.4237	0.3816	0.3344	0.4283	0.3192	0.4347	0.2942	0.1946	0.2625	0.2868	0.3554	0.1845	0.1325	1.0045	0.9954	1.0679	1.0659	1.0662	0.9652
64	1	0.0833	0.1	0.0833	0.0833	0.1167	0.0833	0.1386	0.082	0.1074	0.0984	0.1077	0.1128	0.3017	0.1723	0.2311	0.198	0.2379	0.2548	0.3898	0.2203	0.3051	0.2542	0.3051	0.322	0.4237	0.5424	0.4576	0.4576	0.4746	0.4576	0.3714	0.4192	0.3797	0.3332	0.4168	0.3268	0.1211	0.1686	0.4656	0.5344	0.1095	0.1696	1.1003	1.0447	1.0342	1.0313	1.1265	1.1204
65	1	0.0667	0.0833	0.1	0.1667	0.1	0.1	0.1034	0.1114	0.1047	0.0877	0.1018	0.0795	0.1907	0.2345	0.2141	0.1958	0.2328	0.1636	0.2373	0.3051	0.2712	0.2542	0.3051	0.2034	0.4746	0.4576	0.4407	0.4576	0.5254	0.5254	0.3681	0.3579	0.3126	0.3279	0.3885	0.357	0.04	0.2252	0.4436	0.3363	0.2452	0.1712	1.0753	1.0375	1.0941	1.0536	1.0325	1.2387
66	1	0.1167	0.0833	0.0833	0.1	0.1	0.0833	0.1149	0.1265	0.1	0.1087	0.113	0.1013	0.2401	0.2624	0.1975	0.224	0.2602	0.1876	0.3051	0.339	0.2373	0.2712	0.339	0.2373	0.4576	0.4237	0.4068	0.4746	0.3559	0.3559	0.3915	0.3269	0.282	0.35	0.2392	0.2587	0.0449	0.1134	0.1788	0.1942	0.0767	0.0719	1.0436	1.0711	1.0635	1.0488	1.0711	1.2157
67	0	0.1	0.1	0.0667	0.1	0.1167	0.0833	0.1132	0.1083	0.1055	0.1072	0.1116	0.1144	0.2342	0.2347	0.2232	0.2356	0.2353	0.2387	0.3051	0.3051	0.2881	0.3051	0.3051	0.3051	0.3559	0.4237	0.4576	0.4746	0.4915	0.4576	0.2266	0.3632	0.3598	0.3812	0.3708	0.3812	0.0489	0.0885	0.2162	0.1819	0.1348	0.2533	1.0757	1.185	1.0439	1.016	1.1245	0.9483
68	0	0.1	0.1	0.0667	0.1167	0.0833	0.0833	0.0891	0.1032	0.1079	0.1104	0.1072	0.1028	0.187	0.2268	0.2494	0.2367	0.2263	0.2237	0.2373	0.3051	0.3051	0.3051	0.2881	0.3051	0.4237	0.4915	0.4068	0.4746	0.4407	0.4068	0.3147	0.3685	0.3466	0.3711	0.3494	0.2822	0.066	0.3562	0.254	0.0987	0.1102	0.066	1.0669	0.9971	1.0845	1.1869	1.1256	1.0218
69	1	0.0833	0.1333	0.1	0.1	0.0833	0.1167	0.1242	0.0952	0.0988	0.1006	0.1478	0.1	0.2633	0.2	0.204	0.2093	0.3288	0.2167	0.339	0.2542	0.2712	0.2712	0.4237	0.2712	0.4407	0.4746	0.5085	0.5085	0.322	0.5085	0.3808	0.378	0.3773	0.4006	0.2455	0.3469	0.0709	0.1603	0.3117	0.1828	0.0772	0.1365	1.2661	1.2347	1.0286	1.0854	1.2947	1.1112
70	1	0.0833	0.1167	0.15	0.1333	0.1333	0.0833	0.0972	0.0942	0.1117	0.0968	0.1009	0.1057	0.1859	0.2042	0.2641	0.215	0.2209	0.2376	0.2373	0.2712	0.3559	0.2712	0.2881	0.3051	0.4237	0.5763	0.4576	0.5763	0.5593	0.4068	0.3257	0.4441	0.3711	0.4157	0.4326	0.2987	0.0819	0.3219	0.5331	0.5051	0.1453	0.1034	1.0301	1.1825	1.0783	1.0538	1.0033	1.3925
71	1	0.0833	0.1667	0.1667	0.1167	0.0833	0.0833	0.1198	0.0843	0.092	0.0891	0.0986	0.1152	0.237	0.176	0.2059	0.1921	0.1966	0.2311	0.3051	0.2373	0.2712	0.2542	0.2542	0.3051	0.3729	0.5254	0.5254	0.5424	0.4576	0.4746	0.2587	0.3227	0.4185	0.4074	0.3549	0.3552	0.0323	0.1968	0.6241	0.3501	0.1229	0.2887	1.0675	1.074	1.0278	1.0936	1.1267	0.9322
72	0	0.0833	0.15	0.15	0.1	0.1	0.0833	0.0952	0.0809	0.0756	0.1082	0.079	0.1186	0.1935	0.1701	0.1828	0.2308	0.1497	0.2636	0.2542	0.2203	0.2542	0.2881	0.1864	0.3559	0.4407	0.6102	0.5593	0.5424	0.4915	0.3729	0.3021	0.3884	0.4284	0.4487	0.3316	0.2932	0.0707	0.3866	0.5667	0.2753	0.2008	0.1403	1.1426	1.0105	1.023	1.0597	1.0925	1.182
73	0	0.1333	0.1167	0.1333	0.1	0.1333	0.1167	0.0862	0.0948	0.1144	0.0939	0.0841	0.0851	0.1828	0.1963	0.2463	0.1941	0.1703	0.1732	0.2373	0.2542	0.322	0.2542	0.2203	0.2203	0.5085	0.5424	0.4915	0.4576	0.5085	0.5424	0.3519	0.4103	0.3967	0.3254	0.3295	0.4332	0.062	0.1426	0.4273	0.1986	0.1494	0.2248	1.0642	1.0355	1.0281	1.2089	1.208	0.9674
74	1	0.0833	0.1	0.0833	0.0833	0.1667	0.0833	0.1079	0.0951	0.1037	0.1077	0.088	0.0911	0.1983	0.1893	0.2138	0.2034	0.1836	0.1766	0.2373	0.2373	0.2712	0.2542	0.2373	0.2203	0.4746	0.5085	0.5424	0.4576	0.5254	0.4746	0.3583	0.3326	0.4558	0.3315	0.4185	0.3467	0.0404	0.3087	0.5485	0.2862	0.1284	0.2028	1.0384	0.9992	0.9801	1.0284	1.1733	1.1417
75	0	0.1167	0.1167	0.15	0.15	0.1333	0.1333	0.1107	0.1003	0.0895	0.1317	0.1181	0.0765	0.2297	0.2246	0.1958	0.2955	0.2559	0.159	0.2881	0.3051	0.2542	0.3898	0.322	0.2034	0.5085	0.4576	0.5763	0.4746	0.5254	0.6102	0.4009	0.3295	0.4294	0.3266	0.3602	0.4599	0.0694	0.1881	0.3122	0.3762	0.2024	0.1301	1.0689	1.0492	1.0896	1.0011	0.9936	1.1554
76	0	0.0833	0.1333	0.1833	0.25	0.1167	0.0833	0.122	0.1003	0.0876	0.0805	0.1248	0.1107	0.2876	0.2144	0.1997	0.1624	0.259	0.2291	0.3898	0.2881	0.2542	0.2034	0.322	0.2881	0.4915	0.4746	0.5763	0.5254	0.5254	0.4576	0.4422	0.3258	0.4214	0.3988	0.4403	0.3321	0.0654	0.2062	0.3477	0.299	0.1875	0.2402	1.0632	1.0899	1.2295	1.1364	1.147	1.0313
77	0	0.1	0.1	0.1167	0.0833	0.1	0.0667	0.0956	0.1105	0.0797	0.1235	0.1217	0.1355	0.1969	0.2319	0.1802	0.2624	0.2636	0.2873	0.2542	0.2881	0.2373	0.339	0.339	0.3729	0.3898	0.4407	0.4746	0.4576	0.4915	0.339	0.3077	0.2832	0.3083	0.3943	0.3555	0.295	0.0743	0.1524	0.288	0.2187	0.099	0.0734	1.1206	1.1067	1.1691	1.0826	1.0321	1.0554
78	0	0.1	0.1	0.1	0.0833	0.1167	0.0833	0.0784	0.1082	0.1031	0.1156	0.1144	0.0982	0.1497	0.2113	0.2167	0.2523	0.2449	0.1887	0.1864	0.2712	0.2712	0.322	0.3051	0.2373	0.4746	0.4576	0.4407	0.3898	0.4068	0.5085	0.3048	0.3566	0.3261	0.2928	0.3005	0.3816	0.0587	0.189	0.1263	0.0839	0.0728	0.2627	1.216	1.0231	1.0563	1.0725	1.0041	1.0296
79	1	0.1167	0.1167	0.1833	0.1833	0.1	0.1	0.1079	0.1235	0.0851	0.0875	0.1039	0.0954	0.2291	0.2669	0.1802	0.1828	0.2107	0.2203	0.2881	0.339	0.2373	0.2373	0.2712	0.2881	0.4576	0.4237	0.5254	0.5763	0.4915	0.5254	0.354	0.3423	0.4061	0.4394	0.3585	0.4394	0.0517	0.2245	0.462	0.5848	0.2723	0.3016	1.0856	1.11	1.0915	0.997	1.0892	1.0829
80	0	0.0833	0.25	0.1	0.1333	0.1667	0.1167	0.0991	0.0663	0.0972	0.0864	0.077	0.0962	0.2107	0.1483	0.1989	0.1658	0.1571	0.1955	0.2712	0.1864	0.2542	0.2034	0.2034	0.2542	0.4068	0.6102	0.4915	0.5424	0.5254	0.5254	0.3422	0.3913	0.3819	0.45	0.3718	0.3839	0.0301	0.1821	0.5858	0.2991	0.1664	0.2592	1.1703	0.999	1.0152	1.051	1.0574	1.0511
81	1	0.0833	0.1	0.0833	0.1167	0.15	0.1167	0.1372	0.1138	0.1072	0.0964	0.1033	0.1275	0.2845	0.2308	0.2172	0.2119	0.2308	0.2514	0.3729	0.2881	0.2712	0.2881	0.3051	0.322	0.4068	0.5085	0.4746	0.4915	0.5085	0.4915	0.3144	0.3753	0.4024	0.3805	0.3574	0.3498	0.0895	0.2947	0.434	0.3048	0.2817	0.2997	1.0053	1.1078	1.0435	1.101	0.931	1.058
82	0	0.1167	0.0833	0.1	0.1833	0.1333	0.15	0.0964	0.1123	0.1014	0.084	0.0891	0.0902	0.1992	0.2328	0.2189	0.178	0.1836	0.1839	0.2542	0.3051	0.2712	0.2203	0.2373	0.2373	0.4576	0.4746	0.4746	0.5424	0.5085	0.5424	0.3543	0.3721	0.3444	0.4457	0.3551	0.3893	0.0361	0.1558	0.4357	0.2909	0.1606	0.1574	1.1557	1.1769	0.8962	1.203	1.146	1.1362
83	0	0.2	0.1667	0.1333	0.15	0.1	0.1	0.0851	0.0898	0.0981	0.1029	0.1048	0.081	0.1822	0.1929	0.1862	0.2133	0.215	0.1853	0.2203	0.2542	0.2203	0.2712	0.2712	0.2373	0.5932	0.5254	0.5932	0.5424	0.4746	0.5424	0.4712	0.4024	0.4643	0.4038	0.3973	0.4088	0.0408	0.1283	0.3411	0.2957	0.0851	0.0629	1.0302	1.0605	1.0276	1.1321	1.0314	1.1374
84	1	0.0833	0.1167	0.1	0.1167	0.1167	0.1	0.1022	0.0922	0.1157	0.1221	0.1014	0.1244	0.2192	0.1975	0.2401	0.2782	0.2209	0.2667	0.2881	0.2542	0.3051	0.3729	0.2881	0.339	0.4068	0.4746	0.4407	0.4407	0.5085	0.4237	0.3071	0.3467	0.3006	0.3797	0.3634	0.3737	0.122	0.2069	0.1507	0.2695	0.1161	0.2574	1.2533	1.1268	1.1405	1.1083	1.1349	1.0481
85	1	0.1167	0.1167	0.15	0.2	0.1333	0.1	0.0926	0.0919	0.0957	0.0965	0.1064	0.1068	0.1938	0.1867	0.1969	0.222	0.2427	0.2113	0.2542	0.2373	0.2542	0.2881	0.322	0.2542	0.4746	0.5254	0.5254	0.4746	0.5424	0.5593	0.3509	0.409	0.4293	0.2957	0.3797	0.4354	0.0865	0.279	0.4142	0.5426	0.2126	0.2526	1.1185	1.1312	0.9579	1.0012	1.0798	1.1707
86	0	0.0667	0.0833	0.1	0.1167	0.1	0.0833	0.1276	0.101	0.1123	0.0862	0.12	0.1016	0.2698	0.2138	0.228	0.1802	0.2517	0.2201	0.3559	0.2712	0.2881	0.2373	0.322	0.2881	0.3898	0.4915	0.3729	0.5593	0.4407	0.4746	0.2951	0.423	0.3162	0.3938	0.3604	0.3415	0.0578	0.2227	0.1945	0.3827	0.103	0.0671	1.0157	1.0245	1.118	1.0719	1.1284	1.1697
87	1	0.1	0.15	0.1167	0.15	0.0833	0.1333	0.1035	0.1063	0.1017	0.0804	0.0936	0.0868	0.2082	0.2161	0.2223	0.172	0.1952	0.1969	0.2712	0.2712	0.2881	0.2203	0.2542	0.2712	0.4915	0.5424	0.5254	0.5932	0.5424	0.4576	0.3625	0.401	0.4377	0.4327	0.4017	0.3502	0.0511	0.1951	0.478	0.3137	0.1298	0.1788	1.1318	1.0626	1.039	1.0867	1.1969	1.4175
88	0	0.0833	0.1833	0.2	0.3833	0.1333	0.1333	0.1108	0.0707	0.0974	0.0513	0.0895	0.0897	0.2322	0.1483	0.2	0.1331	0.1766	0.187	0.2881	0.1864	0.2542	0.1695	0.2203	0.2373	0.4576	0.678	0.5254	0.6441	0.6271	0.5593	0.3343	0.4817	0.4385	0.3416	0.4292	0.4059	0.0381	0.1359	0.5313	0.5776	0.1255	0.3318	1.1519	1.2194	1.0806	1.0543	1.1445	1.0352
89	0	0.1	0.1167	0.1333	0.1	0.1	0.0833	0.0945	0.1075	0.0937	0.0886	0.104	0.116	0.1864	0.2316	0.2107	0.2008	0.2294	0.2412	0.2373	0.3051	0.2712	0.2712	0.3051	0.3051	0.5254	0.5593	0.5763	0.4746	0.4915	0.4746	0.3988	0.4358	0.4736	0.3182	0.3725	0.3926	0.2518	0.0908	0.5543	0.4839	0.1305	0.2956	0.9508	1.1096	0.9628	0.9792	1.1016	1.1407
90	0	0.1	0.1	0.1	0.1	0.1	0.1	0.0958	0.1128	0.1092	0.0922	0.1224	0.0885	0.185	0.2619	0.2268	0.1788	0.2638	0.1754	0.2373	0.3559	0.2881	0.2373	0.339	0.2203	0.4407	0.4068	0.4576	0.4068	0.4746	0.4915	0.3273	0.3167	0.3761	0.2538	0.3577	0.3603	0.2191	0.2304	0.4302	0.5382	0.1815	0.4492	1.0134	1.0776	1.1075	0.9725	1.1792	0.9877
91	1	0.1	0.1167	0.1	0.1667	0.1333	0.1167	0.112	0.0888	0.0976	0.1046	0.0871	0.101	0.2571	0.1955	0.209	0.2257	0.1932	0.2107	0.339	0.2712	0.2712	0.2881	0.2542	0.2712	0.4407	0.5424	0.5593	0.5593	0.5932	0.4915	0.306	0.3389	0.4235	0.4628	0.4797	0.418	0.0986	0.2398	0.5379	0.5161	0.1431	0.228	1.0457	1.077	1.0319	1.0742	1.1011	1.123
92	1	0.1	0.1333	0.15	0.3	0.1167	0.0833	0.0974	0.0881	0.104	0.0614	0.0973	0.1054	0.1975	0.1952	0.226	0.1404	0.1958	0.2232	0.2542	0.2542	0.3051	0.1864	0.2542	0.2881	0.5085	0.5763	0.5085	0.6102	0.5085	0.4068	0.3488	0.4754	0.3354	0.339	0.3592	0.3317	0.1001	0.2231	0.5916	0.4878	0.1455	0.0447	1.0529	1.098	1.0192	1.0418	1.158	1.0226
93	1	0.1167	0.2	0.1	0.1167	0.1667	0.1667	0.1048	0.0962	0.1037	0.1046	0.0773	0.0784	0.2353	0.2288	0.1915	0.209	0.1678	0.1644	0.3051	0.3051	0.2373	0.2542	0.2203	0.2034	0.5763	0.5254	0.4407	0.5424	0.5424	0.5593	0.4805	0.3936	0.3628	0.4265	0.3452	0.4157	0.0443	0.3003	0.6351	0.3155	0.1465	0.1719	1.0662	1.1053	1.0179	1.3544	1.1758	1.3136
94	1	0.1	0.1667	0.2167	0.1333	0.1	0.1	0.1075	0.1074	0.0917	0.1679	0.1096	0.1135	0.2319	0.226	0.2268	0.3734	0.224	0.2528	0.3051	0.2881	0.322	0.4746	0.2881	0.339	0.4746	0.5424	0.4746	0.4237	0.4407	0.4915	0.3777	0.3822	0.3111	0.3394	0.3514	0.323	0.0622	0.3204	0.5548	0.3083	0.0893	0.1778	1.0342	1.0476	0.9684	1.1334	1.3294	0.8677
[truncated: 18 more columns]
